# Supplementary material for: Metabolomics analysis reveals metabolite diversity of the rare cliff plant Oresitrophe rupifraga unge
Source: Heliyon. 2024 Jun 14;10(12):e33076. doi: 10.1016/j.heliyon.2024.e33076 (PMC11211885; doi:10.1016/j.heliyon.2024.e33076)
Supplement: Multimedia component 2 [file mmc2.xlsx]

## Sheet: Table S1
Table S1. Metabolites identified for Oresitrophe rupifraga Bunge.
Index	Formula	Compounds	Class I	Class II	CAS
Wbtp003341	C15H14O6	(3,5-dihydroxyphenyl)-(4-hydroxy-2,6-dimethoxyphenyl)methanone	Others	Ketone compounds	-
Zmmp002946	C14H18N2O5	(3-(carboxyamino)-2-methylpropanoyl)phenylalanine	Amino acids and derivatives	Amino acids and derivatives	-
Lmcn009122	C16H30O2	(7Z)-Hexadecenoic acid*	Lipids	Free fatty acids	2416-19-5
Lmbn006152	C18H32O2	(9Z,11E)-Octadecadienoic acid*	Lipids	Free fatty acids	2540-56-9
Lhjp120730	C14H18O5	1',2'-epoxy-4-isobutyryl coniferol	Lignans and Coumarins	Coumarins	-
MWSslk133	C14H26O4	1,14-Tetradecanedioic Acid	Lipids	Free fatty acids	821-38-5
MWS20207	C41H32O26	1,2,3,4,6-Penta-O-galloyl-β-D-glucose*	Phenolic acids	Phenolic acids	14937-32-7
Wmmp000174	C41H32O26	1,2,3,4,6-penta-galloyl-glucose*	Phenolic acids	Phenolic acids	-
pmn001534	C34H28O22	1,2,3,6-Tetra-O-galloyl-β-D-glucose	Phenolic acids	Phenolic acids	79886-50-3
Wbtp004753	C15H10O7	1,2,3,7,8-pentahydroxy-6-methylanthracene-9,10-dione	Flavonoids	Other Flavonoids	-
Lmfn001337	C27H24O18	1,2,3-Tri-O-galloyl-β-D-glucose*	Phenolic acids	Phenolic acids	-
Wbtn006715	C15H10O7	1,2,4,5,8-pentahydroxy-6-methylanthracene-9,10-dione*	Flavonoids	Other Flavonoids	-
Wbtp004961	C15H10O7	1,2,4,5-tetrahydroxy-7-(hydroxymethyl)anthracene-9,10-dione	Flavonoids	Other Flavonoids	-
Zbyn004414	C34H28O22	1,2,4,6-tetra-O-galloyl-β-D-glucose	Phenolic acids	Phenolic acids	-
Yaan004264	C34H28O22	1,2,4,6-tetragalloylglucose	Others	Others	84297-49-4
MA10079134	C14H8O5	1,2,4-Trihydroxyanthraquinone	Quinones	Anthraquinone	81-54-9
Wbtp005759	C15H10O7	1,2,5,7,8-pentahydroxy-3-methylanthracene-9,10-dione	Flavonoids	Other Flavonoids	-
Zmdn003203	C27H24O18	1,2,6-Tri-O-galloyl-β-D-glucose*	Phenolic acids	Phenolic acids	79886-49-0
Hmbp006861	C23H24O9	1,2-O-Diferuloylglycerol*	Phenolic acids	Phenolic acids	-
pmn001535	C34H28O22	1,3,4,6-Tetra-O-Galloyl-D-Glucose	Phenolic acids	Phenolic acids	-
Wbtn004362	C18H16O10	1,3,6,7-tetrahydroxy-2-(3,4,5-trihydroxyoxan-2-yl)xanthen-9-one	Flavonoids	Other Flavonoids	-
Lmfn001209	C27H24O18	1,3,6-Tri-O-galloyl-β-D-glucose*	Phenolic acids	Phenolic acids	18483-17-5
Lczn000066	C34H26O22	1,3-Di-O-galloyl-4,6-(S)-HHDP-β-D-glucose; Heterophylliin A	Tannins	Tannin	87687-52-3
MWSmce346	C25H24O12	1,3-O-Dicaffeoylquinic Acid (Cynarin)	Phenolic acids	Phenolic acids	30964-13-7
pmp000091	C23H24O9	1,3-O-Diferuloylglycerol*	Phenolic acids	Phenolic acids	83008-46-2
Lmsn003088	C27H24O18	1,4,6-Tri-O-galloyl-β-D-glucose*	Phenolic acids	Phenolic acids	94513-58-3
Lmqn003856	C16H18O8	1,4,8-Trihydroxynaphthalene-1-O-glucoside	Quinones	Naphthol	39015-63-9
Lasp003143	C11H12O3	1,4-Benzodioxin-6-propanol	Others	Alcohol compounds	-
Wmhn001495	C20H20O14	1,4-Di-O-Galloyl-D-glucose	Phenolic acids	Phenolic acids	-
Lmsn004384	C29H26O16	1,4-Di-O-galloyl-2-O-p-coumaroyl-β-D-glucose*	Phenolic acids	Phenolic acids	-
pme2529	C6H12O5	1,5-Anhydro-D-glucitol	Others	Saccharides	154-58-5
zjsp010408	C19H22O4	1,5-epoxy-1-(3,4-dihydroxyphenyl)-7-(4-hydroxyphenyl)heptane	Others	Others	-
Wchn003157	C20H20O14	1,6-Di-O-Galloyl-D-Glucose	Phenolic acids	Phenolic acids	-
Lmsn004714	C29H26O16	1,6-Di-O-galloyl-2-O-p-coumaroyl-β-D-glucose*	Phenolic acids	Phenolic acids	115713-49-0
pmn001526	C20H20O14	1,6-Di-O-galloyl-β-D-glucose	Phenolic acids	Phenolic acids	-
MWSHC2083	C15H26O2	1,6-Dihydroxy-4(14)-eudesmene	Terpenoids	Sesquiterpenoids	70389-88-7
Lhgp102117	C19H18O3	1,7-Bis(4-hydroxyphenyl)-hepta-4E,6E-dien-3-one	Others	Others	-
HX1188	C20H24O6	1,7-Bis-(3,4-dihydroxyphenyl)-5-methoxy-3-heptanone	Others	Others	-
Cmsn001563	C21H22O15	1,7-Di-O-galloyl-D-sedoheptulose	Phenolic acids	Phenolic acids	-
Zmgp004786	C19H20O2	1,7-diphenyl-3,5-diheptanone	Others	Ketone compounds	-
Zmgp005232	C19H18O	1,7-diphenyl-4,6-diene-3-heptanone	Others	Ketone compounds	-
Yaap003937	C16H28O7	1,8-Epoxy-p-menthan-2-ol glucoside	Terpenoids	Monoterpenoids	155836-26-3
Wdmp007253	C21H35NO	1-(1-aminoethyl)-9a,11a-dimethyl-tetradecahydrocyclopenta[a]phenanthren-7-one	Others	Others	-
zjsp010404	C19H20O4	1-(3,4-dihydroxyphenyl)-7-(4-hydroxyphenyl)-5-hepten-3-one	Others	Others	-
Zbfn002690	C13H16O8	1-(4-Hydroxybenzoyl)Glucose; 25545-07-7	Phenolic acids	Phenolic acids	-
pmn001681	C10H14O2	1-(4-Methoxyphenyl)-1-propanol	Phenolic acids	Phenolic acids	5349-60-0
Zmgp004718	C20H22O4	1-(4-hydroxy-3-methoxyphenyl)-7-phenyl-3,5-diheptanone	Others	Ketone compounds	-
Zmgp003417	C19H20O3	1-(4-hydroxyphenyl)-7-phenyl-3,5-diheptanone	Others	Ketone compounds	-
Wbtn002952	C13H19NO7	1-(β-D-Glucopyranosyl)-3-ethyl-4-methyl-1H-pyrrole-2,5-dione	Others	Ketone compounds	-
Hmcp003783	C13H10N2O	1-Acetyl-β-carboline	Alkaloids	Plumerane	-
MWS00330g	C5H9NO2	1-Amino-1-cyclobutane-carboxylic-acid*	Amino acids and derivatives	Amino acids and derivatives	22264-50-2
mws4052	C4H7NO2	1-Aminocyclopropane-1-carboxylic acid	Organic acids	Organic acids	22059-21-8
pmf0174	C10H22O	1-Decanol*	Others	Alcohol compounds	112-30-1
pmf0297	C20H42O	1-Eicosanol	Others	Alcohol compounds	629-96-9
pmp000086	C13H16O6	1-Feruloyl-sn-glycerol	Phenolic acids	Phenolic acids	-
MWS1872	C14H8O3	1-Hydroxyanthraquinone	Quinones	Anthraquinone	129-43-1
MWSslk225	C9H8O	1-Indanone	Others	Ketone compounds	83-33-0
Zbfn007626	C25H48NO7P	1-Linoleoyl-2-Lysophosphatidic Acid Monobutylamine Ester	Others	Others	-
mws0847	C6H7N5	1-Methyladenine	Nucleotides and derivatives	Nucleotides and derivatives	5142-22-3
MWS4401	C2H7N3	1-Methylguanidine	Alkaloids	Alkaloids	471-29-4
MWS0933	C7H11N3O2	1-Methylhistidine*	Amino acids and derivatives	Amino acids and derivatives	332-80-9
Rfmb320	C7H13NO2	1-Methylpiperidine-2-carboxylic acid	Organic acids	Organic acids	7730-87-2
MWS2066	C10H8O	1-Naphthol*	Phenolic acids	Phenolic acids	90-15-3
Lmtn000940	C14H18O10	1-O-(3,4-Dihydroxy-5-methoxy-benzoyl)-glucoside	Phenolic acids	Phenolic acids	-
Lmsn004321	C22H22O13	1-O-Caffeoyl-3-O-galloyl-β-D-glucose	Phenolic acids	Phenolic acids	-
Lmsn003778	C22H22O13	1-O-Caffeoyl-4-O-galloyl-β-D-glucose	Phenolic acids	Phenolic acids	-
Lmsn002937	C22H22O13	1-O-Caffeoyl-6-O-galloyl-β-D-glucose	Phenolic acids	Phenolic acids	-
pmn001420	C15H18O9	1-O-Caffeoyl-β-D-glucose*	Phenolic acids	Phenolic acids	14364-08-0
Wafp002310	C15H20N2O5	1-O-Caffeoyllysine	Alkaloids	Phenolamine	-
Lmsp004521	C29H24O15	1-O-Cinnamoyl-4,6-(S)-HHDP-β-D-glucose	Phenolic acids	Phenolic acids	-
Zmhn002422	C16H20O9	1-O-Feruloyl-β-D-glucose	Phenolic acids	Phenolic acids	7196-71-6
pma3724	C17H20O9	1-O-Feruloylquinic acid	Phenolic acids	Phenolic acids	-
Lmsn005754	C22H22O11	1-O-Galloyl-2-O-Cinnamoyl-β-D-glucose	Phenolic acids	Phenolic acids	56994-83-3
Lmsn004162	C22H22O12	1-O-Galloyl-2-O-p-Coumaroyl-β-D-glucose	Phenolic acids	Phenolic acids	94356-18-0
Lmsn004090	C22H22O12	1-O-Galloyl-3-O-p-Coumaroyl-β-D-glucose	Phenolic acids	Phenolic acids	-
pmn001622	C27H22O18	1-O-Galloyl-4,6-hexahydroxydiphenoyl-D-glucose	Phenolic acids	Phenolic acids	126721-55-9
Lmsn003582	C22H22O12	1-O-Galloyl-4-O-p-Coumaroyl-β-D-glucose	Phenolic acids	Phenolic acids	-
Lmsn005122	C22H22O11	1-O-Galloyl-6-O-Cinnamoyl-β-D-glucose*	Phenolic acids	Phenolic acids	115746-69-5
Lmsn003644	C23H24O13	1-O-Galloyl-6-O-Feruloyl-β-D-glucose	Phenolic acids	Phenolic acids	-
Zbsn002779	C27H22O18	1-O-Galloyl-6-O-Luteoyl-Alpha-D-Glucose*	Tannins	Tannin	-
Lmsn003409	C22H22O12	1-O-Galloyl-6-O-p-Coumaroyl-β-D-glucose	Phenolic acids	Phenolic acids	-
Lmsn001014	C13H16O10	1-O-Galloyl-β-D-glucose*	Phenolic acids	Phenolic acids	58511-73-2
Zbfn008434	C27H48O9	1-O-Linoleoyl-3-O-galactopyranosyl-L-glycerol	Lipids	Glycerol ester	-
Lmsn002247	C13H16O8	1-O-Salicyloyl-β-D-glucose*	Phenolic acids	Phenolic acids	60517-74-0
Lmtn002565	C14H18O9	1-O-Vanilloyl-D-Glucose	Phenolic acids	Phenolic acids	-
Lmsp003852	C29H24O16	1-O-p-Coumaroyl-4,6-(S)-HHDP-β-D-glucose	Phenolic acids	Phenolic acids	-
pmn001419	C15H18O8	1-O-p-Coumaroyl-β-D-glucose*	Phenolic acids	Phenolic acids	7139-64-2
pmb3068	C16H18O8	1-O-p-Coumaroylquinic acid	Phenolic acids	Phenolic acids	-
Zbjn003642	C22H28O13	1-O-rhamnose-3-O-Caffeoyl Quinic Acid	Phenolic acids	Phenolic acids	-
pmf0293	C18H38O	1-Octadecanol	Others	Alcohol compounds	112-92-5
pmb0296	C21H40O4	1-Oleoyl-Sn-Glycerol	Lipids	Glycerol ester	129784-87-8
Lmsn011015	C30H46O5	1-Oxo-Siaresinolic acid	Terpenoids	Triterpene	-
Wagn011658	C31H58O14	1-Palmitoyl-Sn-Glycerol 3-O-Diglucoside	Lipids	Glycerol ester	-
MWS2091	C8H10O	1-Phenylethanol	Phenolic acids	Phenolic acids	98-85-1
Wbsp000037	C14H21NO2	1-[3-(4-methyl-6-oxocyclohex-1-en-1-yl)propyl]pyrrolidin-2-one	Others	Ketone compounds	-
Zmgp004297	C19H20O2	1-phenyl-7-(4-hydroxyphenyl)-4-ene-3-heptanone	Others	Ketone compounds	-
Lmhp011562	C21H36O4	1-α-Linolenoyl-glycerol*	Lipids	Glycerol ester	-
Wcdp007388	C18H26O2	10,14,16-Octadecatrien-12-Ynoic Acid	Lipids	Free fatty acids	-
pmn001686	C16H32O4	10,16-Dihydroxypalmitic acid	Lipids	Free fatty acids	3233-90-7
MW0011974	C22H32O4	10,17-Dihydroxydocosa-4,7,11,13,15,19-hexaenoic acid	Lipids	Free fatty acids	871826-47-0
pmb1912	C20H23N7O7	10-Formyltetrahydrofolic Acid	Alkaloids	Alkaloids	2800-34-2
Wbmp010544	C37H50N2O11	10-Hydroxymethyllycaconitine	Alkaloids	Alkaloids	-
Waln013216	C18H36O3	10-Hydroxystearic Acid	Lipids	Free fatty acids	638-26-6
Sacn002893	C17H24O11	10-acetylmonomelittoside	Phenolic acids	Phenolic acids	-
Hmlp007368	C17H16O4	10-hydroxy-11-methoxydracaenone	Others	Ketone compounds	113459-56-6
Qmyp101339	C18H28O3	11,12-O-Isopropyfidenesolajiangxin F	Terpenoids	Sesquiterpenoids	-
zjmp120230	C30H44O4	11,12-epoxy-13-hydroxy-3-Oxooleanane-28-oic acid gamma-lactone (Liquidambaric Lactone)	Terpenoids	Triterpene	185051-75-6
Zmpn003698	C20H34O2	11,14,17-Eicosatrienoic acid*	Lipids	Free fatty acids	17046-59-2
mws2623	C18H34O2	11-Octadecanoic acid(Vaccenic acid)*	Lipids	Free fatty acids	506-17-2
Wdzp006596	C15H24O4	11-hydroxy-8-oxo-alismoxide	Terpenoids	Sesquiterpenoids	-
Lmbn005487	C18H34O4	12,13-DHOME; (9Z)-12,13-Dihydroxyoctadec-9-enoic acid	Lipids	Free fatty acids	263399-35-5
pmb2799	C18H32O3	12,13-Epoxy-9-Octadecenoic Acid	Lipids	Free fatty acids	6799-85-5
Hmqp005412	C20H30O3	12-Hydroxyabietic Acid	Terpenoids	Ditepenoids	3484-61-5
Lcsn002223	C18H28O9	12-Hydroxyjasmonic Acid Glucoside	Organic acids	Organic acids	124649-25-8
Lmbn009444	C18H34O3	12-Hydroxyoctadec-9-Enoic Acid; Ricinoleic acid	Lipids	Free fatty acids	141-22-0
MWS5235	C18H36O3	12-Hydroxyoctadecanoic acid	Lipids	Free fatty acids	106-14-9
Zmyn004548	C18H28O3	12-Oxo-phytodienoic acid	Lipids	Free fatty acids	85551-10-6
Lmbn005369	C18H32O3	13(S)-HODE;13(S)-Hydroxyoctadeca-9Z,11E-dienoic acid*	Lipids	Free fatty acids	10219-69-9
MWS80007	C18H32O4	13-Hydroperoxy-9Z,11E-octadecadienoic acid*	Lipids	Free fatty acids	23017-93-8
Lmbn005443	C18H30O3	13-KODE; (9Z,11E)-13-Oxooctadeca-9,11-dienoic acid*	Lipids	Free fatty acids	54739-30-9
pmp000436	C30H50O	13-Methyl-27-norolean-14-en-3-ol (Taraxerol)	Terpenoids	Triterpene	127-22-0
MWS2430	C15H30O2	13-methylmyristic acid	Lipids	Free fatty acids	2485-71-4
pmb2804	C18H32O4	13S-Hydroperoxy-9Z,11E-octadecadienoic acid	Lipids	Free fatty acids	33964-75-9
Zmpn003368	C18H30O3	13S-Hydroxy-9Z,11E,15Z-octadecatrienoic acid	Lipids	Free fatty acids	87984-82-5
Wmzn000626	C29H42O10	14,15-dehydroajugareptansin	Terpenoids	Ditepenoids	-
Wcsn010224	C18H30O2	14-hydroxy-2,6,10-trimethylpentadeca-2,5,10-trien-4-one*	Others	Others	-
Wcsn011122	C18H32O2	14-hydroxy-2,6,10-trimethylpentadeca-5,10-dien-4-one	Others	Others	-
mws4003	C18H14O3	15,16-Dihydrotanshinone I	Quinones	PhenAnthraquinones	87205-99-0
HJAP077	C32H46O5	15-Acetoxy-3-oxolanosta-7,9(11),24-trien-26-oic acid (Ganoderic Acid T-Q)	Terpenoids	Triterpene	112430-66-7
MWSprf135	C24H46O2	15-Tetracosenoic Acid; Nervonic Acid	Lipids	Free fatty acids	506-37-6
Zjyp101803	C32H52O5	16-O-Acetyliridal	Terpenoids	Triterpene	-
Wdgp002258	C20H22N2O4	16-hydroxyalstonisine	Alkaloids	Plumerane	-
Zmyn004676	C18H30O3	17-Hydroxylinolenic acid	Lipids	Free fatty acids	-
Zazp005768	C30H37NO7	19,20-Epoxycytochalasin D环氧细胞松弛素 D	Others	Others	-
Lmqn006260	C15H10O7	2',3',4',5,7-Pentahydroxyflavone*	Flavonoids	Flavones	-
MWSmce490	C8H8O4	2',4',6'-Trihydroxyacetophenone	Phenolic acids	Phenolic acids	480-66-0
MWSmce698	C10H12O	2',4'-Dimethylacetophenone	Others	Ketone compounds	89-74-7
Hmlp006326	C16H16O4	2',4'-dihydroxy-4-methoxydihydrochalcone	Flavonoids	Chalcones	-
Hmhp005160	C17H14O7	2',5,5'-Trihydroxy-7,8-dimethoxyflavone; Rehderianin I	Flavonoids	Flavones	90965-30-3
mws1153	C31H38O16	2'-Acetylacteoside	Phenolic acids	Phenolic acids	94492-24-7
pme3961	C10H13N5O3	2'-Deoxyadenosine*	Nucleotides and derivatives	Nucleotides and derivatives	958-09-8
pme3184	C10H14N5O6P	2'-Deoxyadenosine-5'-monophosphate	Nucleotides and derivatives	Nucleotides and derivatives	653-63-4
pme1194	C9H13N3O4	2'-Deoxycytidine	Nucleotides and derivatives	Nucleotides and derivatives	951-77-9
pmc0066	C10H13N4O7P	2'-Deoxyinosine-5'-monophosphate	Nucleotides and derivatives	Nucleotides and derivatives	3393-18-8
Lmxn006423	C7H5NOS	2(3H)-Benzothiazolone	Alkaloids	Alkaloids	934-34-9
Lmsn011830	C30H46O5	2,19-Dihydroxy-3-oxours-12-en-28-oic acid	Terpenoids	Triterpene	176983-21-4
Lcsn006884	C11H18O4	2,2'-(3-methylcyclohexane-1,1-diyl)diacetic acid	Organic acids	Organic acids	5345-12-0
MWSslk118	C9H10N2O5	2,2'-Cyclouridine	Alkaloids	Alkaloids	3736-77-4
Wmzn000227	C6H10O4	2,2-Dimethylsuccinic acid	Organic acids	Organic acids	597-43-3
Zahp011689	C12H12O3	2,2-dimethylchromene-6-carboxylic acid*	Others	Others	34818-56-9
mws1377	C10H8N2	2,3'-Bipyridine	Alkaloids	Pyridine alkaloids	581-50-0
Smpn009074	C30H48O6	2,3,19,23-Tetrahydroxyurs-12-en-28-oic acid	Terpenoids	Triterpene	-
Smpn009230	C30H48O5	2,3,23-Trihydroxyolean-12-en-28-oic acid*	Terpenoids	Triterpene	-
Hmsn003721	C31H48O7	2,3,23-Trihydroxyolean-12-ene-28,29-dioic acid 29-methyl ester (Phytolaccagenin)	Terpenoids	Triterpene	1802-12-6
Lmgn010741	C30H46O5	2,3,23-Trihydroxyurs-12,20(30)-dien-28-oic acid*	Terpenoids	Triterpene	143839-01-4
Wbmn009702	C30H48O5	2,3,23-Trihydroxyurs-12-en-28-oic acid*	Terpenoids	Triterpene	-
Zbfn008704	C21H38O5	2,3,3-trihydroxypropyl octadeca-9,12-dienoate	Lipids	Free fatty acids	-
pmn001394	C20H22O9	2,3,5,4'-Tetrahydroxystilbene-2-O-glucoside	Others	Stilbene	82373-94-2
Hmjn003948	C30H48O5	2,3,6-Trihydroxyurs-12-en-28-oic acid (Madasiatic acid)*	Terpenoids	Triterpene	26532-66-1
Lmyn005259	C18H18O6	2,3-Bis(3,4-dihydroxybenzyl)butyrolactone	Lignans and Coumarins	Lignans	148022-00-8
Lmfn000797	C20H20O14	2,3-Di-O-Galloyl-β-D-Glucose*	Phenolic acids	Phenolic acids	-
Lafp002342	C11H14O6	2,3-Dihydroxy-1-(4-hydroxy-3,5-dimethoxyphenyl)propan-1-one	Phenolic acids	Phenolic acids	33900-74-2
Lmsn011201	C30H46O5	2,3-Dihydroxy-19-oxo-18,19-secours-11,13(18)-dien-28-oic acid (Swinhoeic acid)*	Terpenoids	Triterpene	-
pmn001704	C30H46O4	2,3-Dihydroxy-5(6),12(13)-diene-ursolic acid*	Terpenoids	Triterpene	-
mws0639	C7H6O4	2,3-Dihydroxybenzoic Acid*	Phenolic acids	Phenolic acids	303-38-8
Lmzn106284	C30H48O4	2,3-Dihydroxylup-20(29)-en-28-oic acid (Alphitolic acid)*	Terpenoids	Triterpene	19533-92-7
pmn001706	C30H48O4	2,3-Dihydroxyolean-12-en-28-oic acid (2-Hydroxyoleanolic acid)*	Terpenoids	Triterpene	26707-60-8
Lmsn012627	C30H46O4	2,3-Dihydroxyurs-12,18-dien-28-oic acid*	Terpenoids	Triterpene	-
Zmpn008194	C30H48O4	2,3-Dihydroxyurs-12-en-28-oic acid (Corosolic acid)*	Terpenoids	Triterpene	4547-24-4
mws1610	C30H48O4	2,3-Dihydroxyurs-12-en-29-oic acid (Maslinic acid)*	Terpenoids	Triterpene	4373-41-5
MWS2041	C6H6O3	2,3-Dimethylmaleic anhydride	Organic acids	Organic acids	766-39-2
Wchn001161	C20H18O14	2,3-O-(S)-hexahydroxydiphenoyl-D-glucose*	Phenolic acids	Phenolic acids	-
pmn001542	C55H40O34	2,3-O-Digalloyl-1,4,6-tri-O-galloyl-glucose	Phenolic acids	Phenolic acids	-
Hasp010605	C21H36O4	2,3-dihydroxypropyl (9Z,12Z,15Z)-octadeca-9,12,15-trienoate	Others	Others	129828-41-7
Zblp004976	C17H18O5	2,4'-Dihydroxy-4,6-dimethoxydihydrochalcone	Flavonoids	Chalcones	151752-07-7
Zblp003803	C15H14O5	2,4,2',5'-Tetrahydroxydihydrochalcone	Flavonoids	Chalcones	-
MWStz054	C9H13NO	2,4,6,6-Tetramethyl-3(6H)-pyridinone	Alkaloids	Pyridine alkaloids	203524-64-5
Lmfn001062	C27H24O18	2,4,6-Tri-O-galloyl-D-glucose*	Phenolic acids	Phenolic acids	108043-99-8
Xmbp001692	C7H6O5	2,4,6-Trihydroxybenzoic acid	Phenolic acids	Phenolic acids	83-30-7
Yaap003211	C15H22O9	2,4,6-Trimethoxyphenol glucoside	Others	Others	-
Lmbn013410	C14H22O	2,4-Di-Tert-Butylphenol*	Phenolic acids	Phenolic acids	96-76-4
Lmjp004702	C9H10O4	2,4-Dihydroxy-6-methoxyacetophenone	Others	Ketone compounds	3602-54-8
MWSmce581	C7H6O3	2,4-Dihydroxybenzaldehyde	Others	Aldehyde compounds	95-01-2
mws0885	C7H6O4	2,4-Dihydroxybenzoic acid	Phenolic acids	Phenolic acids	89-86-1
MA10002917	C6H4N2O5	2,4-Dinitrophenol	Phenolic acids	Phenolic acids	51-28-5
MWS1798	C6H8O2	2,4-Hexadienoic acid	Organic acids	Organic acids	110-44-1
Wcop005984	C13H18O	2,5,6,7-tetramethyl-2,3-dihydro-1H-inden-1-ol	Terpenoids	Sesquiterpenoids	-
Lmbn001981	C7H6O3	2,5-Dihydroxybenzaldehyde*	Others	Aldehyde compounds	1194-98-5
mws0180	C7H6O4	2,5-Dihydroxybenzoic acid; Gentisic Acid*	Phenolic acids	Phenolic acids	490-79-9
Lakn000379	C28H42O18	2,5-Dihydroxyphenylacetate ethyl triglucoside	Phenolic acids	Phenolic acids	-
MWS20169	C15H10O5	2,5-dihydroxy-1-methoxy-anthraquinone	Quinones	Anthraquinone	-
Zbfn005854	C24H24O10	2,6-Di-(4-hydroxycinnamoyl)glucoside	Phenolic acids	Phenolic acids	-
MWS2035	C14H20O2	2,6-Di-Tert-Butyl-1,4-Benzoquinone	Quinones	Quinones	719-22-2
Lmln010063	C14H22O	2,6-Di-tert-butylphenol*	Phenolic acids	Phenolic acids	128-39-2
pme0278	C7H14N2O4	2,6-Diaminooimelic acid	Organic acids	Organic acids	583-93-7
pmf0348	C10H20O3	2,6-Dimethyl-7-octene-2,3,6-triol	Others	Alcohol compounds	73815-21-1
Zbyn004323	C26H24O15	2,6-di-O-galloylarbutin	Lignans and Coumarins	Coumarins	-
Ladn008168	C18H16O2	2,7-Dihydroxy-1,6-dimethylpyrene	Others	Others	-
Wccp000476	C6H10O5	2-(1-Carboxyethoxy)propanoic acid	Organic acids	Organic acids	19201-34-4
MWS5159	C9H9NOS2	2-(2-Benzothiazolylthio)ethanol	Alkaloids	Alkaloids	4665-63-8
Jmwn002117	C14H20O9	2-(3,4-dihydroxyphenyl)ethanediol 1-O-β-D-glucopyranoside*	Phenolic acids	Phenolic acids	-
MWStz152	C11H11NO3	2-(Acetylamino)-3-phenyl-2-propenoic acid*	Alkaloids	Alkaloids	5469-45-4
Hmtn001358	C14H17NO7	2-(D-Glucosyloxy)-4-hydroxybenzeneacetonitrile	Alkaloids	Phenolamine	-
pme3967	C12H17N5O5	2-(Dimethylamino)guanosine*	Nucleotides and derivatives	Nucleotides and derivatives	2140-67-2
Yalp003420	C10H10O2	2-(furan-2-ylmethyl)-5-methylfuran	Others	Others	13678-51-8
MWSmce557	C8H10N2O	2-Acetyl-3-ethylpyrazine	Alkaloids	Alkaloids	32974-92-8
Lmtn003441	C15H20O7	2-Acetyl-3-hydroxyphenyl-1-O-glucoside	Phenolic acids	Phenolic acids	-
Lmzn006024	C30H44O5	2-Aldehydo-A(1)-norlup-20(29)-en-27,28-dioic acid (Zizyberanal acid)	Terpenoids	Triterpene	1167421-91-1
Lmqp006559	C20H43NO2	2-Amino-1,3-eicosanediol	Others	Alcohol compounds	-
NK10253223	C8H9NO3	2-Amino-3-methoxybenzoic acid	Phenolic acids	Phenolic acids	3177-80-8
Lmcp000611	C5H9N3O2	2-Amino-4,5-dihydro-1H-imidazole-4-acetic acid	Alkaloids	Alkaloids	69098-41-5
Zmmp000606	C6H13NO3	2-Amino-4-hydroxy-3-methylpentanoic acid	Amino acids and derivatives	Amino acids and derivatives	-
MWS04528	C4H9NO4S	2-Amino-4-sulfinobutanoic acid	Amino acids and derivatives	Amino acids and derivatives	2686-70-6
mws0236	C2H7NO3S	2-Aminoethanesulfonic acid	Organic acids	Organic acids	107-35-7
pmb0302	C2H8NO3P	2-Aminoethylphosphonate	Others	Others	2041-14-7
Walp007182	C16H35NO2	2-Aminohexadecane-1,15-diol	Others	Others	-
Walp007043	C16H35NO2	2-Aminohexadecane-1,4-diol*	Others	Others	-
WaYp006462	C16H35NO3	2-Aminohexadecane-1,5,15-triol	Others	Others	-
Walp008158	C20H43NO3	2-AminoicoSane-1,5,19-triol	Others	Others	-
Walp007190	C20H43NO4	2-AminoicoSane-1,5,7,19-tetraol	Others	Others	-
pme3017	C4H9NO2	2-Aminoisobutyric acid	Organic acids	Organic acids	62-57-7
WaYp007695	C18H39NO4	2-Aminooctadecane-1,16,18,18-tetraol	Others	Others	-
Walp008102	C18H39NO2	2-Aminooctadecane-1,4-diol	Others	Others	-
MWS2076	C6H7NO	2-Aminophenol	Alkaloids	Phenolamine	95-55-6
Hmsn001911	C13H18O8	2-Beta-Glucopyranosyloxy-3-Hydroxybenzyl Alcohol	Phenolic acids	Phenolic acids	20331-85-5
pmf0175	C10H22O	2-Decanol*	Others	Alcohol compounds	1120-06-5
Zmyn000230	C5H8O5	2-Dehydro-3-deoxy-L-arabinonate	Others	Saccharides	-
pmb2507	C5H11O7P	2-Deoxyribose-1-phosphate	Nucleotides and derivatives	Nucleotides and derivatives	17210-42-3
mws0863	C5H11O7P	2-Deoxyribose-5'-phosphate	Nucleotides and derivatives	Nucleotides and derivatives	102916-66-5
Zmjn003398	C12H20O4	2-Dodecenedioic acid	Lipids	Free fatty acids	6402-36-4
MWStz063	C10H19NO	2-Ethyl-2,6,6-trimethylpiperidin-4-one	Alkaloids	Piperidine alkaloids	133568-79-3
MWSmce700	C6H8N2	2-Ethylpyrazine	Alkaloids	Alkaloids	13925-00-3
Lmzn006582	C30H46O4	2-Formyl-3-hydroxy-A(1)-norlup-20(29)-en-28-oic acid (Colubrinic acid)	Terpenoids	Triterpene	-
Hmlp002407	C8H7NO3	2-Hydroxy-1,4-benzoxazine-3(2H)-one (HBOA)	Alkaloids	Alkaloids	23520-34-5
Lmbn001288	C5H8O4	2-Hydroxy-2-methyl-3-oxobutanoic acid	Organic acids	Organic acids	71698-08-3
MWS2001	C7H4N2O7	2-Hydroxy-3,5-dinitrobenzoic acid	Phenolic acids	Phenolic acids	609-99-4
Lmmn004951	C18H34O5	2-Hydroxy-4-methyl-3-undecanoyloxypentanoic acid methyl ester	Others	Others	-
Lmbn001930	C7H6O2	2-Hydroxybenzaldehyde (Salicylaldehyde)	Phenolic acids	Phenolic acids	90-02-8
Lmmn001643	C9H8O3	2-Hydroxycinnamic acid*	Phenolic acids	Phenolic acids	583-17-5
Zmyn000247	C5H8O5	2-Hydroxyglutaric Acid	Organic acids	Organic acids	13095-48-2
Lmmn003323	C16H32O3	2-Hydroxyhexadecanoic acid	Organic acids	Organic acids	764-67-0
Lcsn006335	C14H28O3	2-Hydroxymyristic acid	Organic acids	Organic acids	2507-55-3
pmf0290	C5H5NO	2-Hydroxypyridine	Alkaloids	Pyridine alkaloids	142-08-5
pmb3101	C7H12O5	2-Isopropylmalic Acid	Organic acids	Organic acids	49601-06-1
Lmhp012042	C21H38O4	2-Linoleoylglycerol	Lipids	Glycerol ester	3443-82-1
MWSmce315	C7H5NS2	2-Mercaptobenzothiazole	Alkaloids	Alkaloids	149-30-4
MWSslk011	C11H8O3	2-Methoxy-1,4-naphthoquinone (Lawsone methyl ether)	Quinones	Quinones	2348-82-5
MWS2069	C8H10O2	2-Methoxy-4-methylphenol	Phenolic acids	Phenolic acids	93-51-6
pmn001602	C18H16O2	2-Methoxyl-7-hydroxy-1-methyl-5-vinyl phenanthrene	Others	Others	-
Wcgp003250	C10H10O2	2-Methyl-3-hydroxyindan-1-one	Others	Others	-
Lmgn000224	C5H6O5	2-Methyl-3-oxosuccinic acid	Organic acids	Organic acids	-
Lmhn004446	C11H18O5	2-Methylene-3-(6-hydroxyhexyl)-butanedioic acid	Organic acids	Organic acids	-
mws0924	C6H10O4	2-Methylglutaric acid*	Organic acids	Organic acids	617-62-9
mws0473	C5H8O4	2-Methylsuccinic acid*	Organic acids	Organic acids	498-21-5
MWS1875	C10H8O	2-Naphthol*	Phenolic acids	Phenolic acids	135-19-3
Zbfn003867	C23H24O12	2-O-(3,4-dihydroxyphenylacetyl)-6-O-caffeoylglucoside	Phenolic acids	Phenolic acids	-
Labn004480	C20H20O12	2-O-(4-Hydroxybenzoyl)-6-O-(Galloyl)-Beta-D-Glucopyranose	Phenolic acids	Phenolic acids	-
Wafn001957	C15H16O11	2-O-Caffeoylglucaric Acid	Phenolic acids	Phenolic acids	-
Wacn003131	C15H14O10	2-O-P-Coumaroylhydroxycitric Acid	Phenolic acids	Phenolic acids	-
HJN093	C20H20O12	2-O-Salicyl-6-O-Galloyl-D-Glucose	Phenolic acids	Phenolic acids	-
Wasn000528	C12H18O11	2-O-α-D-Glucopyranosyl-L-ascorbic acid	Others	Vitamin	129499-78-1
pme2589	C6H8O5	2-Oxoadipic acid	Organic acids	Organic acids	3184-35-8
Lmgn002184	C7H10O5	2-Oxoheptanedionic acid	Organic acids	Organic acids	17126-90-8
Wagn012030	C31H58O14	2-Palmitoyl-Sn-Glycerol 3-O-Diglucoside	Lipids	Glycerol ester	-
MWS1844	C14H18O	2-Pentyl-3-phenyl-2-propenal	Others	Aldehyde compounds	122-40-7
MWSslk106	C8H11N	2-Phenylethylamine	Alkaloids	Benzylphenylethylamine alkaloids	156-28-5
MWS1787	C6H7N	2-Picoline; 2-Methylpyridine	Alkaloids	Pyridine alkaloids	109-06-8
pme1216	C6H5NO2	2-Picolinic acid	Organic acids	Organic acids	98-98-6
Zmgn001448	C7H12O5	2-Propylmalic Acid*	Organic acids	Organic acids	-
Walp008255	C22H47NO4	2-aminodocoSane-1,5,7,21-tetraol	Others	Others	-
Walp007192	C22H47NO5	2-aminodocoSane-1,6,19,20,21-pentaol	Others	Others	-
Wtmp010557	C23H26O5	2-benzoyl-4-[(2r)-2-hydroxy-7-methyl-3-methylideneoct-6-en-1-yl]benzene-1,3,5-triol	Others	Ketone compounds	-
Lmhp011388	C21H36O4	2-α-Linolenoyl-glycerol*	Lipids	Glycerol ester	55268-58-1
Lakn001671	C14H18O9	2-β-D-Glucopyranosyloxy-5-hydroxy-phenylacetic acid	Phenolic acids	Phenolic acids	-
Yaln005580	C31H38O11	23-Hydroxytoonacilide	Terpenoids	Triterpene	-
Ymjm000100	C30H44O4	24-Hydroxy-3-oxooleana-11,13(18)-dien-28-oic acid	Terpenoids	Triterpene	-
Zjyp101822	C32H48O6	29-Acetoxy-spiroiridal	Terpenoids	Triterpene	-
Zmyn005384	C18H36O3	2R-Hydroxyoctadecanoic Acid*	Lipids	Free fatty acids	26633-48-7
Zmyn004732	C18H30O3	2R-hydroxy-9Z,12Z,15Z-octadecatrienoic acid	Lipids	Free fatty acids	-
Zajp007311	C20H20O7	3',4',5',5,7-Pentamethoxyflavone*	Flavonoids	Flavones	53350-26-8
Lagp007132	C18H16O7	3',4',7-Trimethylquercetin*	Flavonoids	Flavones	6068-80-0
Hmxp007521	C17H14O6	3',4'-Dihydroxy-7,5'-dimethoxyflavone	Flavonoids	Flavones	-
Lmgp004167	C15H14O6	3',4,4',5,7-Pentahydroxyflavan (Luteoforol)	Flavonoids	Flavanols	13392-26-2
Lmtp003948	C22H24O12	3',5',5,7-Tetrahydroxy-4'-methoxyflavanone-3'-O-glucoside	Flavonoids	Flavones	-
Lmsp004301	C21H22O11	3',5,5',7-Tetrahydroxyflavanone-7-O-glucoside*	Flavonoids	Flavanones	-
MWSmce023	C18H22O5	3'-Hydroxy-3,4,4',5-tetramethoxybibenzyl	Others	Stilbene	95041-90-0
Latn008362	C18H18O3	3'-Hydroxy-4'-methoxy-4'-dehydroxynyasol	Lignans and Coumarins	Lignans	-
Lmmp003109	C16H16O6	3'-O-Methyl-epicatechin	Flavonoids	Flavanols	76549-34-3
Yphn011804	C26H30O7	3'-O-Methyldiplacol	Flavonoids	Flavanonols	-
Wayn004109	C21H18O13	3'-O-Methylellagic acid 4-O-beta-D-glucoside	Tannins	Tannin	-
Wayn004784	C20H16O12	3'-O-methyl-ellagic acid-4-O-beta-D-xylopyranoside	Tannins	Tannin	176665-78-4
Zblp004717	C28H32O16	3'-methoxyquercetin-3-O-L-rhamnosyl(1→2)-glucopyranoside*	Flavonoids	Flavonols	-
Zbqn008291	C30H50O4	3,13,15-Trihydroxyoleanane-12-one	Terpenoids	Triterpene	-
HJAP102	C30H46O4	3,15-Dihydroxylanostane-7,9(11),24-trien-26-oic acid (Ganoderic Acid Jb)	Terpenoids	Triterpene	112430-68-9
Lmyn011818	C30H44O4	3,19-Epoxy-3,22-dihydroxydammara-20,24-dien-26-oic acid δ-lactone (Semialactone)	Terpenoids	Triterpene	366450-46-6
Hmbn004734	C29H44O4	3,23-Dihydroxy-30-noroleana-12,20(29)-dien-28-oic acid (30-Norhederagenin)	Terpenoids	Triterpene	117654-06-5
zjmp120224	C30H46O5	3,25-Epoxy-3,22-dihydroxyurs-12-en-28-oic acid (Lantoic acid)	Terpenoids	Triterpene	-
Zmpp002571	C15H10O7	3,3',4',5',7-Pentahydroxyflavone; Robinetin	Flavonoids	Flavonols	490-31-3
Lajp002709	C15H14O8	3,3',4',5,6,7,8-Heptahydroxyflavan	Flavonoids	Flavanols	-
Wayn005368	C22H20O13	3,3'-Di-O-Methylellagic acid 4'-glucoside	Tannins	Tannin	51803-68-0
Zmlp005013	C16H10O8	3,3'-O-Dimethylellagic Acid	Tannins	Tannin	2239-88-5
Cmsp002787	C11H14O5	3,4'-Dihydroxy-3',5'-dimethoxypropiophenone	Others	Ketone compounds	136196-47-9
Zbtp007098	C15H10O4	3,4'-Dihydroxyflavone	Flavonoids	Flavones	14919-49-4
Lmsp004137	C15H12O6	3,4,2',4',6'-Pentahydroxychalcone	Flavonoids	Chalcones	73692-51-0
Lmsn003297	C21H22O11	3,4,2',4',6'-Pentahydroxychalcone-4'-O-glucoside	Flavonoids	Chalcones	-
Wbtp003318	C13H10O5	3,4,5,3'-tetrahydroxybenzophenone	Flavonoids	Other Flavonoids	-
pmn001529	C28H22O17	3,4,5-Tri-O-Galloylshikimic acid	Phenolic acids	Phenolic acids	-
Wchn002309	C20H20O14	3,4-Di-O-Galloyl-D-Glucose*	Phenolic acids	Phenolic acids	-
Lahp003986	C21H22O10	3,4-Dihydro-4-(4'-hydroxyphenyl)-5,7-dihydroxycoumarin glucoside	Lignans and Coumarins	Coumarins	-
pme3827	C9H11NO4	3,4-Dihydroxy-L-phenylalanine (L-Dopa)	Amino acids and derivatives	Amino acids and derivatives	59-92-7
pme2598	C8H8O4	3,4-Dihydroxybenzeneacetic acid*	Phenolic acids	Phenolic acids	102-32-9
mws0183	C7H6O4	3,4-Dihydroxybenzoic acid (Protocatechuic acid)*	Phenolic acids	Phenolic acids	99-50-3
Sakn002857	C19H28O12	3,4-Dihydroxyphenethyl alcohol-8-O-[β-D-apinosyl(1→3)]-β-D-glucoside	Phenolic acids	Phenolic acids	-
MWStz104	C9H11NO3	3,4-Dimethoxybenzamide	Alkaloids	Phenolamine	1521-41-1
MWSmce332	C11H12O4	3,4-Dimethoxycinnamic acid	Phenolic acids	Phenolic acids	2316-26-9
Wmyn000213	C21H24O12	3,4-di-hydroxyphenethyol alcohol 4-O-β-D-(6'-O-galloyol)-glucopyranoside	Phenolic acids	Phenolic acids	-
Jmwn002172	C14H20O8	3,4-dihydroxyphenylethanol-β-D-glucopyranoside	Phenolic acids	Phenolic acids	-
Jmzn006005	C10H10O3	3,4-methylenedioxy cinnamyl alcohol	Others	Alcohol compounds	58095-76-4
Lahp003422	C22H18O11	3,5,3',4',5'-penta-hydroxyflavan-7-gallate*	Flavonoids	Flavanols	-
Lmjp004941	C16H12O6	3,5,4'-Trihydroxy-7-methoxyflavone (Rhamnocitrin)*	Flavonoids	Flavonols	569-92-6
Zbqn006065	C15H10O6	3,5,7,2'-Tetrahydroxyflavone; Datiscetin	Flavonoids	Flavones	480-15-9
mws0914	C15H12O5	3,5,7-Trihydroxyflavanone (Pinobanksin)*	Flavonoids	Flavanonols	548-82-3
pmn001525	C23H26O11	3,5-Digalloylshikimic acid	Phenolic acids	Phenolic acids	95753-52-9
Zmgp003279	C19H24O2	3,5-Dihydroxy-1,7-diphenyl-heptane	Others	Others	-
Lmtp004915	C24H26O11	3,5-Dihydroxy-3',4'-diacetoxylstilbene-3-O-glucoside	Others	Stilbene	-
HJN037	C8H8O5	3,5-Dihydroxy-4-methoxybenzoic acid; 4-O-Methylgallic Acid*	Phenolic acids	Phenolic acids	4319-02-2
Lmgp008943	C18H16O7	3,5-Dihydroxy-7,3',4'-trimethoxyflavone	Flavonoids	Flavonols	6068-80-0
Lmgn009690	C17H14O6	3,5-Dihydroxy-7,4'-dimethoxyflavone	Flavonoids	Flavonols	15486-33-6
Lahp003063	C19H20O12	3,5-Dihydroxyphenyl1-O-(6-O-Galloyl-β-D-Glucopyranoside)	Phenolic acids	Phenolic acids	94356-21-5
Latp011219	C10H12O	3,5-Dimethyl-2,3-dihydrobenzofuran	Others	Others	-
MWSHY0053	C15H10O5	3,7,4'-Trihydroxyflavone	Flavonoids	Flavones	2034-65-3
mws0917	C17H14O7	3,7-Di-O-methylquercetin	Flavonoids	Flavonols	2068-02-2
Hmsp003093	C9H6O4	3,7-Dihydroxychromen-4-one	Others	Chromone	-
HJAP096	C30H44O4	3,7-Dioxolanosta-8,24-dien-26-oic acid (Ganoderic Acid DM)	Terpenoids	Triterpene	173075-45-1
Lacp005171	C19H30O7	3-(3'-Hydroxybutyl)-2,4,4-trimethylcyclohexa-2,5-dienone glucoside	Terpenoids	Sesquiterpenoids	-
HJAP051	C12H18O4	3-(3,4,5-Trimethoxyphenyl)propan-1-ol	Phenolic acids	Phenolic acids	-
MWS3046	C9H10O4	3-(3-Hydroxyphenyl)-3-hydroxypropanoic acid	Phenolic acids	Phenolic acids	3247-75-4
Wasn003197	C13H24O9	3-(Beta-D-Glucopyranosyloxy)-5-Hydroxyhexanoic Acid Methyl Ester	Organic acids	Organic acids	-
HX1218	C32H50O5	3-Acetoxy-18-hydroperoxy-12-oleanen-11-one	Terpenoids	Triterpene	-
MWS1039a	C4H9NO2	3-Amino-2-methylpropanoic acid	Amino acids and derivatives	Amino acids and derivatives	4249-19-8
pme1738	C7H9N2O	3-Carbamyl-1-methylpyridinium;(1-Methylnicotinamide)	Alkaloids	Pyridine alkaloids	1005-24-9
MWS1777	C6H6ClN	3-Chloroaniline	Alkaloids	Alkaloids	108-42-9
Lmbn000198	C4H6O5	3-Dehydro-L-Threonic Acid	Others	Saccharides	-
ML10176345	C7H8O5	3-Dehydroshikimic acid	Organic acids	Organic acids	2922-42-1
ML10195036	C18H37NO2	3-Dehydrosphinganine	Lipids	Sphingolipids	16105-69-4
pmn001515	C14H14O9	3-Galloylshikimic acid	Phenolic acids	Phenolic acids	110082-91-2
Zmpn000638	C4H9N3O2	3-Guanidinopropionic acid	Organic acids	Organic acids	353-09-3
Lmyp003951	C11H14O5	3-Hydroxy-1-(4-hydroxy-3,5-dimethoxyphenyl)propan-1-one	Others	Ketone compounds	-
mws4076	C30H46O4	3-Hydroxy-11-oxoolean-12-en-30-oic acid (18α-Glycyrrhetinic acid)	Terpenoids	Triterpene	1449-05-4
Ybhn010559	C29H46O4	3-Hydroxy-20-oxo-30-norlupan-28-oic acid (Platanic acid)	Terpenoids	Triterpene	6060-06-6
Lmmn009932	C31H50O3	3-Hydroxy-24-methylene-9,19-cyclolanostan-26-oic acid (Ambolic acid)*	Terpenoids	Triterpene	13878-93-8
Lmbn001676	C6H10O4	3-Hydroxy-3-Methyl-2-Oxopentanoic Acid*	Organic acids	Organic acids	-
MWStz282	C11H11NO3	3-Hydroxy-3-acetonyloxindole*	Alkaloids	Plumerane	33417-17-3
pme2914	C6H10O5	3-Hydroxy-3-methylpentane-1,5-dioic acid	Amino acids and derivatives	Amino acids and derivatives	503-49-1
MWSslk066	C8H8O4	3-Hydroxy-4-methoxybenzoic acid; Isovanillic Acid	Phenolic acids	Phenolic acids	645-08-9
Wchn003545	C20H22O12	3-Hydroxy-5-Methoxyphenyl-6-O-Galloyl-Beta-D-Galactopyranoside	Others	Others	-
pmn001547	C27H26O15	3-Hydroxy-5-Methylphenol-1-O-(6'-Digalloyl)Glucoside	Phenolic acids	Phenolic acids	-
pmn001521	C20H22O11	3-Hydroxy-5-Methylphenol-1-O-(6'-Galloyl)Glucoside*	Phenolic acids	Phenolic acids	-
pmn001511	C13H18O7	3-Hydroxy-5-Methylphenol-1-O-Glucoside*	Phenolic acids	Phenolic acids	-
Lhdp120312	C19H32O7	3-Hydroxy-7,8-dehydro-ionol-9-O-β-D-glucopyranoside	Terpenoids	Monoterpenoids	-
MWS04559g	C9H11NO3	3-Hydroxy-L-phenylalanine*	Amino acids and derivatives	Amino acids and derivatives	587-33-7
Wagp005297	C19H32O7	3-Hydroxy-beta-ionol 3-Glucoside	Others	Others	-
Zmyn005252	C17H34O3	3-Hydroxy-palmitic acid methyl ester	Lipids	Free fatty acids	51883-36-4
mws0576	C4H8O3	3-Hydroxybutyric acid	Organic acids	Organic acids	300-85-6
MWSmce248	C9H8O3	3-Hydroxycinnamic Acid*	Phenolic acids	Phenolic acids	14755-02-3
MWS3036	C5H8O5	3-Hydroxyglutaric acid	Organic acids	Organic acids	638-18-6
Lmyn004439	C20H22O11	3-Hydroxyl-5-methylphenol-1-O-β-D-(6'-galloyl)glucoside*	Phenolic acids	Phenolic acids	-
Zbsp011826	C30H48O2	3-Hydroxylup-20(29)-en-28-al (Betulinaldehyde)	Terpenoids	Triterpene	13159-28-9
HJN110	C30H48O3	3-Hydroxylup-20(29)-en-28-oic acid (Betulinic acid)*	Terpenoids	Triterpene	472-15-1
Lmqn008288	C18H36O3	3-Hydroxyoctadecanoic Acid	Lipids	Free fatty acids	45261-96-9
mws1389	C30H48O3	3-Hydroxyolean-12-en-28-oic acid (Oleanolic acid)*	Terpenoids	Triterpene	508-02-1
Llhp011704	C30H46O5	3-Hydroxyolean-12-ene-28,29-dioic acid (Serratagenic Acid)	Terpenoids	Triterpene	6488-64-8
Lmsp004851	C15H14O6	3-Hydroxyphloretin	Flavonoids	Chalcones	57765-66-9
Zbtn005022	C21H24O11	3-Hydroxyphloretin-4'-O-glucoside	Flavonoids	Chalcones	-
pme2601	C3H6O3	3-Hydroxypropanoic acid	Organic acids	Organic acids	503-66-2
MWSmce052	C30H48O3	3-Hydroxyurs-12-en-28-oic acid (3-Epiursolic acid)	Terpenoids	Triterpene	989-30-0
mws4053	C30H48O3	3-Hydroxyurs-12-en-28-oic acid (Ursolic acid)	Terpenoids	Triterpene	77-52-1
pmb0819	C10H8N2	3-Indoleacetonitrile	Alkaloids	Plumerane	771-51-7
Hmmp001310	C11H9NO2	3-Indoleacrylic acid*	Alkaloids	Plumerane	1204-06-4
pme2244	C11H11NO2	3-Indolepropionic acid	Alkaloids	Plumerane	830-96-6
Lmbn001754	C7H12O5	3-Isopropylmalic Acid*	Organic acids	Organic acids	921-28-8
pmf0256	C6H14O	3-Methyl-1-pentanol	Others	Alcohol compounds	589-35-5
Wmln000659	C10H10O4	3-Methyl-4,8-dihydroxy-3,4-dihydroisocoumarin	Lignans and Coumarins	Coumarins	33788-22-6
pme0181	C7H11N3O2	3-Methyl-L-Histidine*	Amino acids and derivatives	Amino acids and derivatives	368-16-1
Lmbn002737	C8H8O	3-Methylbenzaldehyde*	Others	Aldehyde compounds	620-23-5
Lmcp004624	C16H12O6	3-Methylkaempferol	Flavonoids	Flavonols	1592-70-7
mws1174	C17H14O6	3-O-Acetylpinobanksin	Flavonoids	Flavanonols	52117-69-8
Zmhn003297	C21H20O14	3-O-Digalloyl quinic acid	Phenolic acids	Phenolic acids	-
Lczp000060	C27H22O17	3-O-Galloyl-4,6-(S)-HHDP-β-D-glucose	Tannins	Tannin	-
Hmln000659	C13H16O10	3-O-Galloyl-D-glucose*	Phenolic acids	Phenolic acids	-
Zbyp004485	C21H20O13	3-O-Galloylbergenin	Lignans and Coumarins	Coumarins	-
Lmqn004838	C15H8O8	3-O-Methylellagic acid	Tannins	Tannin	-
Wayn004278	C21H18O12	3-O-Methylellagic acid 4'-rhamnoside	Tannins	Tannin	-
MWSmce387	C8H8O5	3-O-Methylgallic acid	Phenolic acids	Phenolic acids	3934-84-7
Lmmn004912	C16H12O7	3-O-Methylquercetin	Flavonoids	Flavonols	1486-70-0
Zaln004082	C16H16O8	3-O-caffeoylshikimic acid*	Phenolic acids	Phenolic acids	-
pmn001421	C16H18O8	3-O-p-Coumaroylquinic acid*	Phenolic acids	Phenolic acids	87099-71-6
pmb3072	C22H26O12	3-O-p-Coumaroylshikimic acid-O-glucoside	Phenolic acids	Phenolic acids	-
Lmmp004382	C19H30O7	3-Oxo-α-ionol-β-D-glucoside	Others	Alcohol compounds	-
HJAP078	C30H44O3	3-Oxolanosta-7,9(11),24-trien-26-oic acid (Ganoderic Acid S)	Terpenoids	Triterpene	104759-35-5
HJAP067	C30H44O3	3-Oxolanosta-7,9(11),24-trien-26-oic acid (Ganoderic Acid SZ)	Terpenoids	Triterpene	865543-37-9
MWSmce134	C30H46O3	3-Oxolup-20(29)-en-28-oic acid (Betulonic acid)	Terpenoids	Triterpene	4481-62-3
Ysjn001064	C5H6O5	3-Oxopentanedioic acid	Organic acids	Organic acids	542-05-2
Zmgn000447	C3H7O7P	3-Phospho-D-glyceric acid	Others	Saccharides	820-11-1
Lmgn000160	C4H8N2O3	3-Ureidopropionic Acid	Organic acids	Organic acids	462-88-4
MA10107783	C10H8O5	3-[(1-Carboxyvinyl)oxy]benzoic acid	Phenolic acids	Phenolic acids	16929-37-6
Hmgp002327	C11H9NO2	3-amino-2-naphthoic acid*	Alkaloids	Alkaloids	-
Zjmp102707	C29H44O3	3-epi-akebonic acid	Terpenoids	Triterpene	-
Yacp000453	C5H9NO2	3-hydroxy-1-methylpyrrolidin-2-one*	Alkaloids	Pyrrole alkaloids	132996-63-5
Wcgn007904	C15H20O5	3-hydroxy-6-(2-hydroxyethyl)-2,7-bis(hydroxymethyl)-2,5-dimethyl-3H-inden-1-one	Others	Others	-
Lmgp002593	C7H6O2	3-hydroxybenzaldehyde	Phenolic acids	Phenolic acids	100-83-4
Ladp002935	C10H7NO3	3-quinolinecarboxylic acid	Alkaloids	Quinoline alkaloids	-
Yalp003517	C14H16O4	30-Hydroxyfraxinellone	Terpenoids	Sesquiterpenoids	-
Jmcn009589	C15H22O3	3β-hydroxy pterodontic acid	Terpenoids	Sesquiterpenoids	-
Wmzn000617	C29H42O10	3β-hydroxyajugavensin	Terpenoids	Ditepenoids	-
Lczn000081	C47H46O30	4''-O-galloylchestanin	Tannins	Tannin	-
MWSHY0169	C17H14O7	4',5,7-Trihydroxy-3',6-dimethoxyflavone (Jaceosidin)	Flavonoids	Flavones	18085-97-7
Lmsp008392	C17H14O6	4',5-Dihydroxy-3',5'-dimethoxyflavone	Flavonoids	Flavones	-
Lmjp006533	C18H16O7	4',5-Dihydroxy-3,3',7-Trimethoxyflavone; Pachypodol*	Flavonoids	Flavones	33708-72-4
WaYn002469	C20H26O9	4',8''-Bisguaiacylglycerol	Lignans and Coumarins	Lignans	-
Zblp004882	C17H18O4	4'-Hydroxy-3,5-dimethoxydihydrochalcone	Flavonoids	Chalcones	-
MWSmce283	C9H10O2	4'-Hydroxypropiophenone	Others	Ketone compounds	70-70-2
MWSslk123	C16H14O2	4'-Methoxychalcone	Flavonoids	Chalcones	959-23-9
MWSmce128	C8H6N2O	4(3H)-Quinazolinone	Alkaloids	Alkaloids	491-36-1
Zbyp005310	C28H24O17	4,11-di-O-galloylbergenin	Lignans and Coumarins	Coumarins	-
Wcdn008878	C18H18O5	4,4',9-trihydroxy-7,9'-epoxyligan-7'-one	Lignans and Coumarins	Lignans	-
Hmlp006426	C17H18O5	4,4'-dihydroxy-2,6-dimethoxydihydrochalcone	Flavonoids	Chalcones	151752-08-8
Lmsn000842	C20H18O14	4,6-(S)-Hexahydroxydiphenoyl-β-D-glucose*	Phenolic acids	Phenolic acids	36378-48-0
Wbtp006564	C16H12O7	4,8,10-trihydroxy-2-methoxy-1h,2h-furo[3,2-a]xanthen-11-one	Flavonoids	Other Flavonoids	-
Zmtn001464	C10H7NO4	4,8-Dihydroxyquinoline-2-carboxylic acid	Organic acids	Organic acids	59-00-7
Lmyn003835	C14H10O7	4-(3,4,5-Trihydroxybenzoxy)benzoic acid	Phenolic acids	Phenolic acids	-
Wafn002379	C17H30O12	4-(3-Methylbutanoyl)Sucrose	Others	Saccharides	-
MWSmce697	C8H10O2	4-Ethoxyphenol	Phenolic acids	Phenolic acids	622-62-8
mws0567	C5H11N3O2	4-Guanidinobutyric acid	Organic acids	Organic acids	463-00-3
pme2761	C5H6O6	4-Hydroxy-2-oxoglutaric acid	Organic acids	Organic acids	1187-99-1
MWSslk083	C9H12O4	4-Hydroxy-3,5-dimethoxybenzyl alcohol	Phenolic acids	Phenolic acids	530-56-3
pmb2497	C9H10O5	4-Hydroxy-3-methoxymandelate	Phenolic acids	Phenolic acids	55-10-7
MWSmce190	C6H13NO3	4-Hydroxy-L-Isoleucine	Amino acids and derivatives	Amino acids and derivatives	781658-23-9
MWSmce466	C8H8O2	4-Hydroxyacetophenone	Others	Ketone compounds	99-93-4
mws0628	C7H6O2	4-Hydroxybenzaldehyde	Others	Aldehyde compounds	123-08-0
mws0749	C7H6O3	4-Hydroxybenzoic acid*	Phenolic acids	Phenolic acids	99-96-7
Wasn005819	C41H32O24	4-Hydroxybenzoyl-2-O-Galloyl-1,3,6-Tri-O-Beta-D-Galloylglucose	Phenolic acids	Phenolic acids	-
HJN025	C7H8O2	4-Hydroxybenzyl Alcohol	Phenolic acids	Phenolic acids	623-05-2
Wcdp005073	C18H39NO3	4-Hydroxysphinganine; Phytosphingosine	Lipids	Sphingolipids	554-62-1
MWS3136	C8H8O4	4-Methoxysalicylic Acid	Phenolic acids	Phenolic acids	2237-36-7
mws0373	C6H10O3	4-Methyl-2-oxovalerate	Organic acids	Organic acids	816-66-0
pmb0764	C6H9NOS	4-Methyl-5-thiazoleethanol	Others	Others	137-00-8
Lamp000484	C5H9NO2	4-Methylazetidine-2-Carboxylic acid*	Alkaloids	Alkaloids	1779725-63-1
Lmbn002644	C8H8O	4-Methylbenzaldehyde*	Others	Aldehyde compounds	104-87-0
mws0566	C7H8O2	4-Methylcatechol	Phenolic acids	Phenolic acids	452-86-8
MA10040889	C6H5NO4	4-Nitrocatechol	Phenolic acids	Phenolic acids	3316-09-4
pme2828	C6H5NO3	4-Nitrophenol	Phenolic acids	Phenolic acids	100-02-7
Zmhn002643	C20H22O9	4-O-(6'-O-Glucosyl-4''-hydroxybenzoyl)-4-hydroxybenzyl alcohol	Phenolic acids	Phenolic acids	-
Zmhn002764	C22H22O12	4-O-(6'-O-Glucosylcaffeoyl)-3,4-dihydroxybenzoic acid	Phenolic acids	Phenolic acids	-
Lmsn005333	C22H22O11	4-O-Galloyl-1-O-Cinnamoyl-β-D-glucose*	Phenolic acids	Phenolic acids	-
Zbyn003347	C19H20O11	4-O-Galloylarbutin	Phenolic acids	Phenolic acids	-
Wasn001246	C14H16O10	4-O-Galloylquinic Acid	Phenolic acids	Phenolic acids	110170-37-1
Zmhn001358	C13H16O8	4-O-Glucosyl-4-hydroxybenzoic acid*	Phenolic acids	Phenolic acids	-
Zmhn002227	C17H22O10	4-O-Glucosyl-sinapate	Phenolic acids	Phenolic acids	-
zjgp122321	C16H18O9	4-O-acetyl-3-O-caffeoyl-2-C-methyl-D-erythronate*	Others	Others	-
Wasn000977	C11H20O10	4-O-galactopyranosylxylose	Others	Saccharides	14087-31-1
pma6460	C16H18O8	4-O-p-Coumaroylquinic acid	Phenolic acids	Phenolic acids	32451-86-8
Hmhn003518	C16H20O9	4-O-β-D-glucopyranosylferulic acid	Phenolic acids	Phenolic acids	-
Wdtp010604	C20H30O7	4-Octylphenol-1-O-glucuronide	Phenolic acids	Phenolic acids	-
pmb0885	C18H26O3	4-Oxo-9Z,11Z,13E,15E-Octadecatetraenoic Acid	Lipids	Free fatty acids	-
Wcsn010254	C18H30O2	4-[3-(4,8-dimethylnona-3,7-dienyl)-3-methyloxiran-2-yl]butan-2-one*	Others	Others	-
Zaln004057	C16H16O8	4-caffeoylshikimic acid*	Phenolic acids	Phenolic acids	-
Ladp002110	C10H7NO4	4-hydroxy-2-oxo-1,2-dihydroquinoline-3-carboxylic acid	Alkaloids	Quinoline alkaloids	73776-24-6
Wmyn000212	C20H22O12	4-hydroxy-3-methoxyphenyl 1-O-β-D-(6'-O-galloyol)-glucopyranoside	Phenolic acids	Phenolic acids	-
Wbtp009956	C22H20O6	4-hydroxy-7,8-dimethoxy-6-(3-methylbut-2-en-1-yl)furo[3,2-b]xanthen-5-one	Flavonoids	Other Flavonoids	-
MWSCX017	C9H8O3	4-hydroxyphenyl acrylaldehyde	Others	Aldehyde compounds	-
pme1474	C11H15N5O3S	5'-Deoxy-5'-(methylthio)adenosine	Nucleotides and derivatives	Nucleotides and derivatives	2457-80-9
MWSmce116	C10H13N5O3	5'-Deoxyadenosine*	Nucleotides and derivatives	Nucleotides and derivatives	4754-39-6
Lmzn001582	C18H28O9	5'-Glucosyloxyjasmanic acid	Phenolic acids	Phenolic acids	-
Lmmn002260	C27H36O12	5'-Methoxyisolariciresinol-9'-O-glucoside	Lignans and Coumarins	Lignans	-
Hmln002355	C27H34O12	5'-Methoxymatairesinoside*	Lignans and Coumarins	Lignans	1691201-82-7
mws0944	C20H34O2	5(Z),8(Z),11(Z)-Eicosatrienoic acid	Lipids	Free fatty acids	20590-32-3
pmp000172	C23H24O11	5,2'-Dihydroxy-7,8-dimethoxyflavone glycoside	Flavonoids	Flavones	-
Yyyn008289	C17H14O6	5,3'-Dihydroxy-7,4'-Dimethoxyflavone	Flavonoids	Flavones	32174-62-2
mws0038	C17H14O6	5,4'-Dihydroxy-3,7-dimethoxyflavone(Kumatakenin)*	Flavonoids	Flavonols	3301-49-3
MWSHY0089	C16H14O5	5,4'-Dihydroxy-7-methoxyflavanone (Sakuranetin)	Flavonoids	Flavanones	2957-21-3
Zbzp007397	C11H16O2	5,6,7,7a-tetrahydro-4,4,7a-trimethyl-2(4H)-benzofuranone	Others	Others	15356-74-8
Zmjp004795	C16H12O6	5,6,7-Tetrahydroxy-8-methoxyflavone*	Flavonoids	Flavones	-
MWSslk182	C18H16O5	5,6,7-Trimethoxyflavone	Flavonoids	Flavones	973-67-1
MWS2673	C20H34O4	5,6-DiHETrE[(±)5,6-dihydroxy-8Z,11Z,14Z-eicosatrienoic acid]	Lipids	Free fatty acids	213382-49-1
pme0151	C4H6N2O2	5,6-Dihydrouracil	Nucleotides and derivatives	Nucleotides and derivatives	504-07-4
Zbn006783	C15H10O7	5,6-Dihydroxylucidin	Quinones	Anthraquinone	-
MWSHC20114	C16H12O6	5,7,2'-Trihydroxy-8-methoxyflavone; Scutevulin*	Flavonoids	Flavones	80713-32-2
Hmqn003268	C15H12O7	5,7,3',4',5'-Pentahydroxydihydroflavone	Flavonoids	Flavanones	-
Zmjp002244	C15H14O6	5,7,3',4',5'-Pentahydroxyflavan (Tricetiflavan)*	Flavonoids	Flavanols	-
Lahp004470	C22H18O10	5,7,3',4',5'-Pentahydroxyflavan-7-gallate	Flavonoids	Other Flavonoids	-
Hajp007218	C16H12O6	5,7,3',5'-tetrahydroxy-6-methylfavanone*	Flavonoids	Flavones	-
Lssp210437	C16H12O6	5,7,4'-Trihydroxy-3'-methoxyisoflavone; 3'-O-Methylorobol*	Flavonoids	Isoflavones	36190-95-1
Zblp003097	C16H14O6	5,7,4'-Trihydroxy-6-methylflavonoid	Flavonoids	Flavonols	-
Zblp003511	C16H14O6	5,7,4'-Trihydroxy-8-methylflavonoid	Flavonoids	Flavonols	-
Zmhp002814	C16H12O6	5,7,8-Tetrahydroxy-6-methoxyflavone	Flavonoids	Flavones	-
MWSmce221	C10H8O4	5,7-Dihydroxy-4-methylcoumarin	Lignans and Coumarins	Coumarins	2107-76-8
Lmln001856	C21H20O13	5,7-Dihydroxy-4-oxo-2-(3,4,5-trihydroxyphenyl)-4H-chromen-3-yl-alloside	Others	Others	-
pmf0367	C9H6O4	5,7-Dihydroxychromone	Others	Chromone	31721-94-5
Lmjp101402	C9H6O4	5,7-Dihydroxycoumarin	Lignans and Coumarins	Coumarins	2732-18-5
Smbp006069	C11H10O5	5,7-dimethoxy-8-hydroxycoumarin	Lignans and Coumarins	Coumarins	-
MEDN1428	C20H30O4	5,8,11,14-Eicosatetraenedioic acid	Lipids	Free fatty acids	79551-84-1
Wbtn007495	C17H16O5	5,8-dihydroxy-10-methoxy-2-propylbenzo[h]chromen-4-one	Others	Ketone compounds	-
Hmtn001120	C14H20O8	5-(2-Hydroxyethyl)-2-O-glucosylphenol	Phenolic acids	Phenolic acids	-
Sadp007464	C18H20O3	5-(hydroxymethyl)-7-methoxy-1,8-dimethyl-9,10-dihydrophenanthren-2-ol	Others	Others	-
Lmbn001467	C7H13NO3	5-Acetamidopentanoic Acid	Organic acids	Organic acids	1072-10-2
MWSmce001	C9H8O4	5-Acetylsalicylic acid	Phenolic acids	Phenolic acids	13110-96-8
Lmqp000329	C8H14N3O7P	5-Aminoimidazole ribonucleotide	Nucleotides and derivatives	Nucleotides and derivatives	25635-88-5
Wasn003003	C34H24O22	5-Desgalloylstachyurin	Tannins	Tannin	-
Wasn004983	C20H20O11	5-Galloyl-6-O-Benzoyl Glucose	Phenolic acids	Phenolic acids	-
Lmmn003663	C14H18O9	5-Glucosyloxy-2-Hydroxybenzoic acid methyl ester	Phenolic acids	Phenolic acids	-
MWSmce275	C10H10O2	5-Hydroxy-1-tetralone	Others	Ketone compounds	28315-93-7
MWStz073	C4H7NO2	5-Hydroxy-2-pyrrolidinone	Alkaloids	Pyrrole alkaloids	62312-55-4
Layp006138	C24H26O11	5-Hydroxy-3',4',7-trimethoxyflavone glucoside	Flavonoids	Flavones	-
Zmjp010694	C19H18O7	5-Hydroxy-3,7,3',4'-tetramethoxyflavone (Retusin)	Flavonoids	Flavones	1245-15-4
Lmqn009304	C19H18O5	5-Hydroxy-7,4'-dimethoxy-6,8-dimethylflavone; Eucalyptin	Flavonoids	Flavones	3122-88-1
pme1228	C11H12N2O3	5-Hydroxy-L-tryptophan	Amino acids and derivatives	Amino acids and derivatives	4350-09-8
MWS20172	C6H6O3	5-Hydroxymethylfurfural	Others	Aldehyde compounds	67-47-0
MWSHY0194	C16H12O3	5-Methoxyflavone	Flavonoids	Flavones	42079-78-7
MWSslk149	C8H8O4	5-Methoxysalicylic acid	Phenolic acids	Phenolic acids	2612-02-4
mws0572	C5H7N3O	5-Methylcytosine	Nucleotides and derivatives	Nucleotides and derivatives	554-01-8
MWS2072	C7H5N3O2	5-Nitrobenzimidazole	Alkaloids	Alkaloids	94-52-0
Hmln002806	C16H16O8	5-O-Caffeoylshikimic acid	Phenolic acids	Phenolic acids	73263-62-4
Zmhn001703	C13H16O10	5-O-Galloyl-D-hamamelose*	Phenolic acids	Phenolic acids	-
Zmhn002783	C14H14O9	5-O-Galloylshikimic acid	Phenolic acids	Phenolic acids	-
pmb3074	C16H18O8	5-O-p-Coumaroylquinic acid*	Phenolic acids	Phenolic acids	1899-30-5
Sadp008643	C20H20O2	5-ethenyl-2,7-dimethoxy-1,6-dimethylphenanthrene	Others	Others	-
Zmgp003208	C20H24O5	5-hydroxy-1-phenyl-7-(3,4-dihydroxy-5-methoxyphenyl)-3-heptanone	Others	Ketone compounds	-
Zahn007990	C11H18O3	5-hydroxy-3,4-dimethyl-5-pentylfuran-2(5H)-one*	Others	Others	-
Wmmp000162	C8H8O5	5-hydroxyisovanillic acid	Phenolic acids	Phenolic acids	-
Zjmp102046	C20H20O6	5-methoxy-6-methyl-7-hydroxy-8-aldehydo-3(3',4'-methylenedioxybenzyl)-chroman-4-one	Flavonoids	Other Flavonoids	-
Zbqp000949	C9H17NO4	5-methyl 1-propyl L-glutamate	Amino acids and derivatives	Amino acids and derivatives	-
Lmbn004685	C18H32O4	5S,8R-DiHODE; (5S,8R,9Z,12Z)-5,8-Dihydroxyoctadeca-9,12-dienoate	Lipids	Free fatty acids	-
Lmxn004090	C24H30O13	6''-O-Caffeoylharpagide	Terpenoids	Terpene	1147125-45-8
Labn004329	C20H22O11	6'-O-Galloylsalicin	Phenolic acids	Phenolic acids	-
Wbmn004320	C23H28O12	6'-O-p-hydroxybenzoylmussaenosidicacid	Terpenoids	Monoterpenoids	-
Wcsn010496	C18H30O2	6,10,14-Trimethylpentadeca-5,9-Diene-2,13-Dione	Others	Others	-
Yshs000052	C30H46O5	6,30-Dihydroxy-3-oxo-lupane-20(29)-en-28-oic acid	Terpenoids	Triterpene	-
Lmdp003994	C23H24O10	6,4'-Dimethoxyisoflavone-7-O-glucoside (Wistin)	Flavonoids	Isoflavones	19046-26-5
Zmhp003514	C16H12O6	6,7,8-Tetrahydroxy-5-methoxyflavone*	Flavonoids	Flavones	-
Wcfp003475	C15H20N2O6	6,7-dimethyl-4-(2,3,4,5-tetrahydroxypentyl)-1H-quinoxaline-2,3-dione	Others	Others	-
Wbtn006721	C15H10O6	6,8-dihydroxy-3-methyl-9-oxoxanthene-1-carboxylic acid	Others	Ketone compounds	-
Lmln007483	C18H34O5	6,9,10-Trihydroxyoctadec-7-enoic acid; Sanleng acid	Lipids	Free fatty acids	-
pme0274	C6H13NO2	6-Aminocaproic acid	Organic acids	Organic acids	60-32-2
Jmgn004021	C21H22O11	6-C-Glucosyl-2-Hydroxynaringenin	Flavonoids	Flavanones	-
Lmjp003655	C22H22O11	6-C-MethylKaempferol-3-glucoside*	Flavonoids	Flavonols	-
MWSslk102	C5H3ClN4	6-Chloropurine	Nucleotides and derivatives	Nucleotides and derivatives	87-42-3
Lmdn001560	C15H22O9	6-DeoxyCatalpol	Terpenoids	Monoterpenoids	99499-99-7
pmp001198	C6H13NO2	6-Deoxyfagomine	Alkaloids	Piperidine alkaloids	197449-09-5
Wasn000737	C13H12O10	6-Galloyl Ascorbic acid	Others	Vitamin	-
Wasn001271	C13H12O10	6-Galloyl Isoascorbic acid	Others	Vitamin	-
Yphn012690	C25H28O5	6-Geranylnaringenin; Mimulone; Bonannione A	Flavonoids	Flavanones	97126-57-3
Zmyn003693	C16H12O4	6-Hydroxy-2'-methoxyflavone	Flavonoids	Flavones	61546-59-6
pme3140	C10H8O3	6-Hydroxy-4-methylcoumarin	Lignans and Coumarins	Coumarins	2373-31-1
Yshs000048	C30H46O4	6-Hydroxy-lupane-20(29)-en-3-one-28-oic acid	Terpenoids	Triterpene	-
pmp001309	C21H20O12	6-Hydroxykaempferol-7-O-glucoside	Flavonoids	Flavonols	-
Hmcn002875	C15H10O7	6-Hydroxyluteolin	Flavonoids	Flavones	18003-33-3
Zmhn003269	C15H8O7	6-Hydroxyrhein	Quinones	Anthraquinone	-
Lmjp003295	C22H22O12	6-Methoxykaempferol-3-O-glucoside*	Flavonoids	Flavonols	63422-27-5
MWS2032	C7H8N2O	6-Methylnicotinamide	Alkaloids	Pyridine alkaloids	6960-22-1
Ymjm000116	C14H18O8	6-O-Acetylarbutin	Phenolic acids	Phenolic acids	10338-88-2
Zmhn001793	C15H18O9	6-O-Caffeoyl-D-glucose*	Phenolic acids	Phenolic acids	-
Zmhn002334	C16H20O9	6-O-Feruloyl-β-D-glucose	Phenolic acids	Phenolic acids	137887-25-3
Lczn000058	C21H22O13	6-O-Galloyl-1-O-vanilloyl-β-D-glucose	Phenolic acids	Phenolic acids	-
Lmfn000604	C13H16O10	6-O-Galloyl-β-D-glucose*	Phenolic acids	Phenolic acids	13186-19-1
Lmdn003699	C24H30O12	6-O-Trans-Caffeoyl Ajugol	Terpenoids	Monoterpenoids	-
Wasn000495	C11H20O10	6-O-alpha-L-arabinopyranosyl-D-glucopyranose	Others	Saccharides	14116-69-9
MWS4525	C6H7N5O	6-O-methylguanine	Nucleotides and derivatives	Nucleotides and derivatives	20535-83-5
Lmdn003674	C22H28O11	6-O-p-HydroxybenzoylAjugol	Terpenoids	Monoterpenoids	-
Wdsp002909	C20H21NO6	6-[(7-hydroxy-2-methyl-6-oxo-3,4-dihydroisoquinolin-1-yl)methyl]-2,3-dimethoxybenzoic acid	Alkaloids	Isoquinoline alkaloids	-
Walp003622	C15H17NO8	6-beta-d-glucopyranosyloxyindole-3-carboxylic acid	Alkaloids	Plumerane	-
Latp009929	C15H18O5	6α,10α-Dihydroxy-1-oxoeremophila-7(11),8(9)-dien-12,8-olide	Terpenoids	Sesquiterpenoids	-
Zmsn002990	C16H24O10	6β-diydrocormic acid	Others	Others	-
Wbtp007427	C19H16O6	7,10-dihydroxy-12-methoxy-2,2-dimethyl-1,11-dioxatetracen-6-one	Others	Ketone compounds	-
MW0168654	C22H34O4	7,17-Dihydroxydocosa-8,10,13,15,19-pentaenoic acid	Lipids	Free fatty acids	887752-13-8
Lmhn005475	C29H22O14	7,4'-Di-O-galloyltricetiflavan	Flavonoids	Flavanols	-
Zmxn003874	C31H38O11	7,8-Dihydro-Buddlenol B	Phenolic acids	Phenolic acids	-
Zbdp006427	C16H12O5	7,8-Dihydroxy-4'-methoxyisoflavone	Flavonoids	Other Flavonoids	-
MWSslk135	C10H8O4	7,8-Dihydroxy-4-methylcoumarin	Lignans and Coumarins	Coumarins	2107-77-9
Zmhp004065	C18H16O7	7,8-Dihydroxy-5,6,4'-trimethoxyflavone	Flavonoids	Flavones	-
Zahp010251	C19H27NO3	7-(benzo[d][1,3]dioxol-5-yl)-N-(2-methylbutyl)hept-6-enamide	Alkaloids	Alkaloids	-
Hmmn003964	C16H24O9	7-Deoxyloganic acid	Terpenoids	Monoterpenoids	22487-36-1
MWStz058	C14H12N2O3	7-Hydroxy-β-carboline-1-propionic acid	Alkaloids	Plumerane	215934-15-9
Hmqn002118	C9H6O3	7-Hydroxycoumarin;Umbelliferone	Lignans and Coumarins	Coumarins	93-35-6
mws1075	C10H8O3	7-Methoxycoumarin	Lignans and Coumarins	Coumarins	531-59-9
pme3968	C6H7N5O	7-Methylguanine	Nucleotides and derivatives	Nucleotides and derivatives	578-76-7
Lmhn004960	C22H18O10	7-O-Galloyltricetiflavan	Flavonoids	Flavanols	-
Wadp008811	C20H26O2	7-Oxo-pimara-5,8,11,15-Tetraen-19-ol	Terpenoids	Ditepenoids	-
Lmbn005287	C18H32O4	7S,8S-DiHODE; (9Z,12Z)-(7S,8S)-Dihydroxyoctadeca-9,12-dienoic acid*	Lipids	Free fatty acids	143288-65-7
Zmsn004995	C18H28O11	7S-O-methyl morroniside	Others	Others	-
Lmmn006246	C20H34O4	7β-Hydroxydarutigenol	Terpenoids	Ditepenoids	1188281-99-3
Wcsn010524	C17H30O2	8,11-Heptadecadienoic acid	Lipids	Free fatty acids	-
WaYn002719	C20H26O9	8,8''-Bisguaiacylglycerol	Lignans and Coumarins	Lignans	-
Lmmp003672	C31H28O12	8,8'-Methylenebiscatechin	Flavonoids	Flavanols	81555-08-0
mws0949	C20H34O4	8,9-Dihydroxy-5Z,11Z,14Z-eicosatrienoic acid	Lipids	Free fatty acids	192461-96-4
MWS2984	C4H4N6O	8-Azaguanine	Nucleotides and derivatives	Nucleotides and derivatives	134-58-7
Zbyn002532	C16H24O10	8-Epiloganic acid*	Terpenoids	Monoterpenoids	82509-41-9
Lmxn003152	C17H26O10	8-Epiloganin	Terpenoids	Terpene	79172-04-6
mws0724	C10H13N5O6	8-Hydroxyguanosine	Nucleotides and derivatives	Nucleotides and derivatives	3868-31-3
Lagp004883	C26H26O13	8-Methoxy malonyl ononin*	Flavonoids	Isoflavones	-
MWSHC20110	C16H12O6	8-Methoxyapigenin*	Flavonoids	Flavones	57096-02-3
Lmpn006208	C22H22O11	8-Methoxykaempferol-7-O-rhamnoside	Flavonoids	Flavonols	-
Wcfp008156	C18H28O3	8-[3-oxo-2-[(E)-pent-2-enyl]cyclopenten-1-yl]octanoic acid	Others	Others	-
Lmbn005662	C18H32O3	9(10)-EpOME;(9R,10S)-(12Z)-9,10-Epoxyoctadecenoic acid	Lipids	Free fatty acids	16833-56-0
Hmqn003054	C18H34O5	9,10,11-Trihydroxy-12-octadecenoic acid	Lipids	Free fatty acids	61911-67-9
pmn001694	C18H34O5	9,10,13-Trihydroxy-11-Octadecenoic Acid	Lipids	Free fatty acids	29907-57-1
Lmbn004240	C18H34O5	9,10-Dihydroxy-12,13-epoxyoctadecanoic acid	Lipids	Free fatty acids	-
Zmgn005057	C18H34O3	9,10-Epoxyoctadecanoic Acid	Lipids	Free fatty acids	2443-39-2
Lmbn003970	C18H34O5	9,12,13-TriHOME; 9(S),12(S),13(S)-Trihydroxy-10(E)-octadecenoic acid	Lipids	Free fatty acids	97134-11-7
pmn001691	C18H32O5	9,12,13-Trihydroxy-10,15-octadecadienoic acid	Lipids	Free fatty acids	-
Lmyn007883	C16H32O4	9,16-Dihydroxypalmitic acid	Lipids	Free fatty acids	38076-49-2
pmf0085	C30H50O	9,19-Cyclolanost-24-en-3-ol (Cycloartenol)	Terpenoids	Triterpene	469-38-5
mws1060	C10H12N4O5	9-(Arabinosyl)hypoxanthine	Nucleotides and derivatives	Nucleotides and derivatives	7013-16-3
pmb2791	C18H30O4	9-Hydroperoxy-10E,12,15Z-octadecatrienoic acid	Lipids	Free fatty acids	111004-08-1
MWS80006	C18H32O4	9-Hydroperoxy-9Z,11E-Octadecadienoic Acid	Lipids	Free fatty acids	-
pmb2786	C18H30O3	9-Hydroxy-10,12,15-octadecatrienoic acid*	Lipids	Free fatty acids	89886-42-0
Zmyn004449	C18H30O4	9-Hydroxy-12-oxo-10(E),15(Z)-octadecadienoic acid	Lipids	Free fatty acids	-
pmn001689	C18H32O4	9-Hydroxy-12-oxo-15(Z)-octadecenoic acid*	Lipids	Free fatty acids	-
Rfmb087	C18H32O4	9-Hydroxy-13-oxo-10-octadecenoic Acid	Lipids	Free fatty acids	-
WaYn010298	C18H28O3	9-Hydroxyoctadeca-6,10,12,15-Tetraenoic Acid	Lipids	Free fatty acids	326492-79-9
pmb2787	C18H30O3	9-Oxo-10E,12Z-octadecadienoic acid	Lipids	Free fatty acids	54232-59-6
Rfmb091	C18H32O3	9S-Hydroxy-10E,12Z-octadecadienoic acid*	Lipids	Free fatty acids	15514-85-9
MW0103476	C9H15N4O8P	AICA ribonucleotide	Nucleotides and derivatives	Nucleotides and derivatives	3031-94-5
MWSmce668	C10H16N5O13P3	ATP; Adenosine 5'-Triphosphate	Nucleotides and derivatives	Nucleotides and derivatives	56-65-5
Cmmn012997	C20H30O2	Abietic acid*	Terpenoids	Ditepenoids	514-10-3
Lmtn004049	C15H20O4	Abscisic acid	Organic acids	Organic acids	21293-29-8
mws0051	C16H12O5	Acacetin	Flavonoids	Flavones	480-44-4
pmp000573	C22H22O10	Acacetin-7-O-galactoside*	Flavonoids	Flavones	-
MWSprf137	C22H22O10	Acacetin-7-O-glucoside (Tilianin)*	Flavonoids	Flavones	4291-60-5
Wagp003518	C16H19NO7	Acetoxyindole N-Glucoside	Alkaloids	Plumerane	-
Qmxp101609	C26H34O9	Acetylrabdosin B	Terpenoids	Ditepenoids	-
MWSmce278	C21H26O3	Acitretin	Others	Vitamin	55079-83-9
Zmjn001030	C10H14N5O7P	Adenosine 2'-Phosphate	Nucleotides and derivatives	Nucleotides and derivatives	130-49-4
pme2117	C10H15N5O10P2	Adenosine 5'-diphosphate	Nucleotides and derivatives	Nucleotides and derivatives	58-64-0
pmb0981	C10H14N5O7P	Adenosine 5'-monophosphate	Nucleotides and derivatives	Nucleotides and derivatives	61-19-8
mws0208	C6H10O4	Adipic Acid*	Organic acids	Organic acids	124-04-9
Zbbp006101	C26H26O13	Afrormosin-7-O-(6''-malonyl)glucoside*	Flavonoids	Isoflavones	-
pme3285	C15H14O5	Afzelechin (3,5,7,4'-Tetrahydroxyflavan)	Flavonoids	Flavanols	2545-00-8
ZBN0378	C30H26O10	Afzelechin-(4α→8)-epiafzelechin	Flavonoids	Flavanols	1383627-30-2
pmb0501	C5H14N4	Agmatine	Alkaloids	Alkaloids	306-60-5
pmn001571	C18H18O5	Agrimonolide	Lignans and Coumarins	Coumarins	21499-24-1
pmn001572	C24H28O10	Agrimonolide-6-O-glucoside	Lignans and Coumarins	Coumarins	126223-29-8
MW0144466	C12H24N6O4	Ala-Arg-Ala	Amino acids and derivatives	Amino acids and derivatives	-
MWS201401	C7H13N3O4	Ala-Asn	Amino acids and derivatives	Amino acids and derivatives	31796-57-3
mws5037	C9H18N2O3	Ala-Leu	Amino acids and derivatives	Amino acids and derivatives	3303-34-2
mws4176	C12H16N2O3	Ala-Phe	Amino acids and derivatives	Amino acids and derivatives	3061-90-3
MWSslk235	C6H14O6	Allitol	Others	Saccharides	488-44-8
pme1173	C5H4N4O	Allopurinol	Nucleotides and derivatives	Nucleotides and derivatives	315-30-0
Smln004290	C17H12O6	Aloesaponarin I	Quinones	Anthraquinone	-
pme3096	C3H5NO4	Aminomalonic acid	Organic acids	Organic acids	1068-84-4
Lmtn002233	C15H20O8	Androsin	Phenolic acids	Phenolic acids	531-28-2
pmb2654	C19H27NO12	Anthranilate-1-O-Sophoroside	Phenolic acids	Phenolic acids	-
mws1078	C7H7NO2	Anthranilic Acid	Phenolic acids	Phenolic acids	118-92-3
Wbmp008130	C26H39NO7	Anthriscifolcine A	Alkaloids	Alkaloids	-
Lmgp004784	C15H14O5	Apiferol	Flavonoids	Flavones	55167-29-8
MWS20148	C21H20O10	Apigenin-4'-O-glucoside*	Flavonoids	Flavones	20486-34-4
mws1073	C27H30O15	Apigenin-6,8-di-C-glucoside (Vicenin-2)	Flavonoids	Flavones	23666-13-9
pmb0613	C33H40O20	Apigenin-6,8-di-C-glucoside-4'-O-glucoside	Flavonoids	Flavones	-
Lmtp002474	C26H28O14	Apigenin-6-C-(2''-glucosyl)arabinoside	Flavonoids	Flavones	-
Lmnp102580	C26H28O14	Apigenin-6-C-(2''-xylosyl)glucoside*	Flavonoids	Flavones	-
mws1434	C21H20O10	Apigenin-6-C-glucoside (Isovitexin)*	Flavonoids	Flavones	38953-85-4
MWSHY0021	C17H14O5	Apigenin-7,4'-dimethyl ether	Flavonoids	Flavones	5128-44-9
pmp000585	C24H22O13	Apigenin-7-O-(6''-malonyl)glucoside	Flavonoids	Flavones	86546-87-4
MWSHY0189	C21H20O10	Apigenin-7-O-glucoside(Cosmosiin)*	Flavonoids	Flavones	578-74-5
ZBN0011	C21H18O11	Apigenin-7-O-glucuronide*	Flavonoids	Flavones	29741-09-1
MWSmce498	C27H30O14	Apigenin-7-O-neohesperidoside (Rhoifolin)*	Flavonoids	Flavones	17306-46-6
pme0368	C27H30O14	Apigenin-7-O-rutinoside (Isorhoifolin)*	Flavonoids	Flavones	552-57-8
Lmtp002642	C26H28O14	Apigenin-8-C-(2''-glucosyl)arabinoside	Flavonoids	Flavones	-
Lmnp202580	C26H28O14	Apigenin-8-C-(2''-xylosyl)glucoside*	Flavonoids	Flavones	-
Zbsn004665	C21H20O10	Apigenin-8-C-Glucoside (Vitexin)*	Flavonoids	Flavones	3681-93-4
MWS20151	C15H10O5	Apigenin; 4',5,7-Trihydroxyflavone	Flavonoids	Flavones	520-36-5
Lmhn004976	C16H12O6	Aracarpene 2	Flavonoids	Isoflavones	-
pmf0397	C20H40O2	Arachidic acid	Lipids	Free fatty acids	506-30-9
MWSmce675	C12H16O7	Arbutin	Phenolic acids	Phenolic acids	497-76-7
Zbzp009478	C32H42O9	Ardisianone C	Quinones	Quinones	-
HX1317	C32H42O9	Ardisiaquinone C	Quinones	Quinones	-
Zbzp008158	C30H42O6	Ardisiaquinone F	Quinones	Quinones	-
Zmdp000292	C7H16N4O2	Arginine methyl ester*	Amino acids and derivatives	Amino acids and derivatives	-
pmb2657	C10H18N4O6	Argininosuccinic acid	Organic acids	Organic acids	2387-71-5
mws1094	C15H12O6	Aromadendrin (Dihydrokaempferol)	Flavonoids	Flavanonols	480-20-6
Lmtn002796	C21H22O11	Aromadendrin-7-O-glucoside	Flavonoids	Flavanonols	28189-90-4
MWS201388	C9H15N3O5	Asn-Hyp	Amino acids and derivatives	Amino acids and derivatives	844640-50-2
MWS201408	C9H14N2O7	Asp-Glu	Amino acids and derivatives	Amino acids and derivatives	6157-06-8
MWS201455	C10H19N3O5	Asp-Lys*	Amino acids and derivatives	Amino acids and derivatives	5891-51-0
mws0629	C13H16N2O5	Asp-Phe	Amino acids and derivatives	Amino acids and derivatives	13433-09-5
Lmsp004915	C21H20O11	Aureusidin-4-O-glucoside	Flavonoids	Aurones	-
HX1251	C20H22O4	Austrobailignan-5	Lignans and Coumarins	Lignans	-
mws2186	C20H18O11	Avicularin(Quercetin-3-O-α-L-arabinofuranoside)*	Flavonoids	Flavonols	572-30-5
Zmap009745	C18H16O7	Ayanin (3',5-Dihydroxy-3,4',7-Trimethoxyflavone)*	Flavonoids	Flavones	572-32-7
Lmdp003808	C16H12O7	Azaleatin (5-O-Methylquercetin)	Flavonoids	Flavonols	529-51-1
mws0237	C9H16O4	Azelaic acid	Organic acids	Organic acids	123-99-9
MWSmce331	C4H7NO2	Azetidine-2-carboxylic acid*	Alkaloids	Alkaloids	2517-04-6
MWSHY0023	C15H10O5	Baicalein	Flavonoids	Flavones	491-67-8
MWSN0173	C21H18O11	Baicalin*	Flavonoids	Flavones	21967-41-9
pmp001045	C15H22O8	Bartsioside	Terpenoids	Monoterpenoids	62133-72-6
Hmdp010479	C17H16O4	Batatasin I (6-Hydroxy-2,4,7-Trimethoxyphenanthrene)	Others	Others	51415-00-0
HJAP104	C7H6O	Benzaldehyde	Others	Aldehyde compounds	100-52-7
pmb0069	C7H7NO	Benzamide	Alkaloids	Alkaloids	55-21-0
pme1724	C8H8O2	Benzoic acid methyl ester	Phenolic acids	Phenolic acids	93-58-3
MWSslk072	C8H6N2O2	Benzoyleneurea	Alkaloids	Alkaloids	86-96-4
mws0489	C8H6O3	Benzoylformic acid	Organic acids	Organic acids	611-73-4
mws1297	C13H18O6	Benzyl glucoside	Phenolic acids	Phenolic acids	4304-12-5
Labn003910	C18H26O10	Benzyl β-primeveroside*	Phenolic acids	Phenolic acids	-
Lmtn002324	C19H28O11	Benzyl-(2''-O-glucosyl)glucoside	Phenolic acids	Phenolic acids	-
Cmjn004337	C18H26O10	Benzyl-(2''-O-xylosyl)glucoside*	Phenolic acids	Phenolic acids	-
MWSslk226	C10H12O	Benzylacetone	Others	Ketone compounds	2550-26-7
Zbfn013528	C16H32O3	Beta-Hydroxypalmitic Acid	Lipids	Free fatty acids	-
MWSmce548	C5H11NO2	Betaine	Alkaloids	Alkaloids	107-43-7
pme2266	C10H16N2O3S	Biotin	Others	Vitamin	58-85-5
Lalp013087	C24H38O4	Bis(2-ethyl-hexyl)-phthalate	Phenolic acids	Phenolic acids	-
Lmwp011196	C24H38O4	Bis(2-ethylhexyl)phthalate*	Phenolic acids	Phenolic acids	117-81-7
Lacp003991	C19H32O8	Blumenol B Glucoside	Terpenoids	Sesquiterpenoids	-
Hmlp008487	C13H22O2	Blumenol C	Terpenoids	Monoterpenoids	36151-02-7
Smhn002274	C19H32O7	Blumenol C glucoside; Byzantionoside B	Terpenoids	Terpene	135820-80-3
Xmmn006031	C21H36O10	Borneol 7-O-[β-D-apiofuranosyl-(1→6)]-β-D-glucopyranoside	Terpenoids	Monoterpenoids	88700-35-0
mws2120	C13H8O8	Brevifolin carboxylic acid	Phenolic acids	Phenolic acids	18490-95-4
Zmln001312	C12H8O6	Brevifolin[Geranium]	Phenolic acids	Phenolic acids	477-94-1
Zbyn004728	C19H20O9	Breynioside A	Phenolic acids	Phenolic acids	-
Zmgp002640	C18H37NO6	Broussonetine S	Alkaloids	Pyrrole alkaloids	343935-37-5
Yxxp003409	C18H37NO6	Broussonetine Y	Alkaloids	Pyrrole alkaloids	-
Lsjp211222	C15H22O	Buddledin C	Terpenoids	Sesquiterpenoids	-
WaYn006596	C32H38O12	Buddlenol C	Lignans and Coumarins	Lignans	97465-73-1
WaYn006188	C31H36O11	Buddlenol E	Lignans and Coumarins	Lignans	97399-82-1
WaYn006850	C32H38O12	Buddlenol F	Lignans and Coumarins	Lignans	97399-83-2
HJN090	C21H22O10	Butin-7-O-glucoside*	Flavonoids	Flavanones	-
pme3475	C15H12O5	Butin; 7,3',4'-Trihydroxyflavanone*	Flavonoids	Flavanones	492-14-8
Jmbn003202	C10H20O6	Butyl Beta-D-Fructopyranoside	Others	Saccharides	67884-27-9
MWSmce341	C16H22O4	Butyl isobutyl phthalate*	Phenolic acids	Phenolic acids	17851-53-5
MWS1792	C4H11N	Butylamine	Alkaloids	Alkaloids	109-73-9
MWSmce250	C12H12O2	Butylidenephthalide	Others	Lactones	72917-31-8
MWSmce041	C12H14O2	Butylphthalide	Others	Lactones	6066-49-5
pme1841	C5H14N2	Cadaverine	Alkaloids	Alkaloids	462-94-2
MWSCX015	C9H8O3	Caffeic aldehyde	Phenolic acids	Phenolic acids	141632-15-7
mws2218	C8H10N4O2	Caffeine	Alkaloids	Alkaloids	58-08-2
Zbfn002396	C15H20O9	Caffeoyl-O-mannitol	Phenolic acids	Phenolic acids	-
mad2085	C22H18O11	Caffeoyl-p-coumaroyltartaric acid	Phenolic acids	Phenolic acids	-
pma0101	C14H20N4O3	Caffeoylagmatine	Alkaloids	Phenolamine	-
Labn003679	C15H20O8	Caffeyl alcohol 4-O-β-D-glucopyranoside	Phenolic acids	Phenolic acids	-
Lmmp005689	C16H12O6	Cajanin	Flavonoids	Isoflavones	32884-36-9
Lmmp006082	C17H16O6	Cajanol	Flavonoids	Isoflavones	61020-70-0
Wbtn007675	C15H10O6	Calyxanthone	Flavonoids	Other Flavonoids	98973-45-6
zjmp120212	C30H46O4	Camarin	Terpenoids	Triterpene	-
Hmcp009963	C11H18NO+	Candicine	Alkaloids	Phenolamine	6656-13-9
Wbmn009160	C30H48O5	Cannabifolin C	Terpenoids	Triterpene	-
Wbmn010483	C30H46O5	Cannabifolin D	Terpenoids	Triterpene	-
Zmzp006646	C16H12O7	Capillarisin	Others	Chromone	56365-38-9
Smbn003459	C15H12O6	Carthamidin	Flavonoids	Flavanones	479-54-9
pmn001716	C21H20O11	Carthamone	Flavonoids	Chalcones	86579-00-2
Cmhn001611	C41H28O26	Casuarictin	Tannins	Tannin	79786-00-8
Cmhn001369	C34H24O22	Casuariin	Tannins	Tannin	79786-04-2
Lmsn001955	C41H28O26	Casuarinin	Tannins	Tannin	79786-01-9
mws0355	C22H18O10	Catechin gallate*	Flavonoids	Flavanols	130405-40-2
MWSHY0065	C15H14O6	Catechin*	Flavonoids	Flavanols	154-23-4
Lajp002668	C45H38O20	Catechin-(4α→8)-Gallocatechin-(4α→8)-Gallocatechin	Flavonoids	Flavanols	-
pmn001416	C24H20O9	Catechin-(7,8-bc)-4α-(3,4-dihydroxyphenyl)-dihydro-2-(3H)-one*	Flavonoids	Flavanols	-
Lmzn006418	C29H42O4	Ceanothenic acid	Terpenoids	Triterpene	5948-16-3
Ybsp009454	C37H38N2O6	Cepharanthine	Alkaloids	Alkaloids	481-49-2
MWSHC20163	C16H32O2	Cetostearic acid	Lipids	Free fatty acids	-
MWSmce409	C41H30O27	Chebulagic acid	Tannins	Tannin	23094-71-5
pmn001620	C14H12O11	Chebulic acid	Tannins	Tannin	23725-05-5
MWSmce210	C7H4O6	Chelidonic acid	Organic acids	Organic acids	99-32-1
Lmjn008379	C15H22O4	Chloranthalic acid	Terpenoids	Sesquiterpenoids	-
mws0178	C16H18O9	Chlorogenic acid (3-O-Caffeoylquinic acid)	Phenolic acids	Phenolic acids	327-97-9
mws0179	C17H20O9	Chlorogenic acid methyl ester	Phenolic acids	Phenolic acids	29708-87-0
Zmhn001036	C21H22O10	Choerospondin	Flavonoids	Flavanones	81202-36-0
pmb0484	C5H14NO+	Choline	Alkaloids	Alkaloids	62-49-7
mws0120	C8H20NO6P	Choline Alfoscerate	Lipids	PC	28319-77-9
Zbsp005521	C21H20O9	Chrysin-5-O-glucoside (Toringin)*	Flavonoids	Flavones	1329-10-8
Lmyp005841	C21H20O9	Chrysin-7-O-glucoside*	Flavonoids	Flavones	31025-53-3
Zmxp002867	C28H32O16	Chrysoeriol-5,7-di-O-glucoside	Flavonoids	Flavones	-
Zbrn006627	C22H22O11	Chrysoeriol-5-O-glucoside*	Flavonoids	Flavones	-
pmp000127	C28H32O16	Chrysoeriol-6,8-di-C-glucoside	Flavonoids	Flavones	-
pmb3000	C24H24O12	Chrysoeriol-7-O-(6''-acetyl)glucoside	Flavonoids	Flavones	-
pmb0608	C25H24O14	Chrysoeriol-7-O-(6''-malonyl)glucoside	Flavonoids	Flavones	-
pmb3012	C22H22O11	Chrysoeriol-7-O-glucoside	Flavonoids	Flavones	19993-32-9
pmb3002	C28H32O15	Chrysoeriol-7-O-rutinoside	Flavonoids	Flavones	-
Zbrn008158	C16H12O6	Chrysoeriol; 5,7,4'-Trihydroxy-3'-Methoxyflavone*	Flavonoids	Flavones	491-71-4
Ymln009930	C15H10O4	Chrysophanol	Quinones	Anthraquinone	481-74-3
Zmdn005671	C21H20O9	Chrysophanol-1-O-β-D-glucoside*	Quinones	Anthraquinone	4839-60-5
pmn001343	C21H20O9	Chrysophanol-8-O-glucoside*	Quinones	Anthraquinone	13241-28-6
Zmdn011161	C15H12O3	Chrysophanol-9-anthrone	Quinones	Anthraquinone	491-58-7
Lamn004151	C12H18N2O12	Cibarian	Alkaloids	Alkaloids	39797-90-5
pmp001141	C25H31NO10	Cimicifugamide	Alkaloids	Phenolamine	-
Wbmp003752	C27H30O15	Cimicifugic acid E-glucose	Phenolic acids	Phenolic acids	-
pmn001553	C14H20O8	Cimidahurinine	Phenolic acids	Phenolic acids	142542-89-0
Smgp005565	C24H20O9	Cinchonain Ia	Flavonoids	Flavanols	85022-69-1
Lmfn002823	C24H20O9	Cinchonain Ib	Flavonoids	Flavanols	85081-24-9
pmn001417	C24H20O9	Cinchonain Ic	Flavonoids	Flavanols	85081-22-7
pmn001418	C24H20O9	Cinchonain Id*	Flavonoids	Flavanols	85022-67-9
pmn001650	C60H50O24	Cinnamtannin B2	Tannins	Tannin	88038-12-4
Lmjn005592	C18H16O7	Cirsilineol (4',5-Dihydroxy-3',6,7-trimethoxyflavone)	Flavonoids	Flavanones	41365-32-6
mws0371	C22H32O2	Cis-4,7,10,13,16,19-Docosahexaenoic Acid	Lipids	Free fatty acids	6217-54-5
mws0397	C20H30O2	Cis-5,8,11,14,17-Eicosapentaenoic Acid	Lipids	Free fatty acids	10417-94-4
pme2550	C6H6O6	Cis-Aconitic acid	Organic acids	Organic acids	585-84-2
MWS04455	C5H9NO3	Cis-L-3-hydroxyproline*	Amino acids and derivatives	Amino acids and derivatives	567-35-1
MWSmce613	C14H26N4O11P2	Citicoline	Nucleotides and derivatives	Nucleotides and derivatives	987-78-0
mws0281	C6H8O7	Citric Acid	Organic acids	Organic acids	77-92-9
Hmcp002575	C20H22O6	Clemaphenol A	Lignans and Coumarins	Lignans	362606-60-8
Wcjp002955	C21H25NO7	Clivatine	Alkaloids	Alkaloids	1355-66-4
mws0906	C16H22O8	Coniferin	Phenolic acids	Phenolic acids	531-29-3
mws0093	C10H12O3	Coniferyl alcohol	Phenolic acids	Phenolic acids	458-35-5
Lmtp009416	C18H18O2	Conocarpan	Lignans and Coumarins	Lignans	221666-27-9
Zbzn008660	C30H48O5	Cordianol B	Terpenoids	Triterpene	-
Zbzn007499	C30H48O5	Cordianol D	Terpenoids	Triterpene	-
mws1715	C10H13N5O3	Cordycepin (3'-Deoxyadenosine)*	Nucleotides and derivatives	Nucleotides and derivatives	73-03-0
MWSslk160	C27H22O18	Corilagin*	Tannins	Tannin	23094-69-1
MWSmce139	C15H8O5	Coumestrol	Lignans and Coumarins	Coumarins	479-13-0
ML10197929	C4H9N3O2	Creatine	Organic acids	Organic acids	57-00-1
Lmbn005923	C18H30O2	Crepenynic acid	Lipids	Free fatty acids	2277-31-8
Zmyp000878	C10H13N5O5	Crotonoside; 2-Hydroxyadenosine	Nucleotides and derivatives	Nucleotides and derivatives	1818-71-9
mws2108	C16H18O9	Cryptochlorogenic acid (4-O-Caffeoylquinic acid)	Phenolic acids	Phenolic acids	905-99-7
MWSslk068	C32H50O8	Curcurbitacin IIA	Terpenoids	Triterpene	58546-34-2
Lssp210412	C13H24N2O	Cuscohygrine	Alkaloids	Pyrrole alkaloids	454-14-8
pmf0203	C22H23O11+	Cyanidin-10-O-arabinoside	Flavonoids	Anthocyanidins	68795-37-9
Smsp002643	C27H31O14+	Cyanidin-13-O-arabinoside	Flavonoids	Anthocyanidins	-
pme1793	C27H31O15+	Cyanidin-17-O-arabinoside	Flavonoids	Anthocyanidins	17334-58-6
Cmsp002257	C27H31O15+	Cyanidin-18-O-arabinoside	Flavonoids	Anthocyanidins	-
Lmtp003079	C28H33O15+	Cyanidin-19-O-arabinoside	Flavonoids	Anthocyanidins	-
pme1777	C27H31O16+	Cyanidin-23-O-arabinoside	Flavonoids	Anthocyanidins	2611-67-8
pmb0550	C21H21O11+	Cyanidin-6-O-arabinoside	Flavonoids	Anthocyanidins	47705-70-4
Smlp002277	C21H21O11+	Cyanidin-8-O-arabinoside	Flavonoids	Anthocyanidins	-
mws0884	C10H12N5O6P	Cyclic 3',5'-Adenylic acid	Nucleotides and derivatives	Nucleotides and derivatives	60-92-4
MWStz205	C14H16N2O2	Cyclo(D-Phe-L-Pro)*	Amino acids and derivatives	Amino acids and derivatives	26488-24-4
Lmhp001430	C10H14N2O4	Cyclo(Pro-Glu)	Amino acids and derivatives	Amino acids and derivatives	-
Lmhp002764	C11H18N2O2	Cyclo(Pro-Leu)	Amino acids and derivatives	Amino acids and derivatives	5654-86-4
MWStz255	C14H16N2O2	Cyclo(Pro-Phe)*	Amino acids and derivatives	Amino acids and derivatives	3705-26-8
Lmrj002244	C10H14N2O2	Cyclo(Pro-Pro)	Amino acids and derivatives	Amino acids and derivatives	6708-06-1
Hmlp001371	C12H14N2O3	Cyclo(Tyr-Ala)	Amino acids and derivatives	Amino acids and derivatives	21754-26-7
Lmqn013760	C37H62O9	Cyclocarioside Ⅲ	Terpenoids	Triterpene Saponin	-
ML10181668	C6H11NO2	Cycloleucine	Amino acids and derivatives	Amino acids and derivatives	52-52-8
Zmdn003480	C26H34O12	Cycloolivil-6-O-glucoside	Lignans and Coumarins	Lignans	-
Hmln005580	C15H10O4	Cymbinodin A	Quinones	PhenAnthraquinones	130837-95-5
Wcgn005541	C17H16O6	Cyrtominetin	Flavonoids	Flavones	95272-99-4
MW0148075	C20H24N6O4S1	Cys-Trp-His	Amino acids and derivatives	Amino acids and derivatives	-
pme3732	C9H13N3O5	Cytidine	Nucleotides and derivatives	Nucleotides and derivatives	65-46-3
MWSslk257	C9H14N3O8P	Cytidine 5'-monophosphate(Cytidylic acid)	Nucleotides and derivatives	Nucleotides and derivatives	63-37-6
mws0255	C4H5N3O	Cytosine	Nucleotides and derivatives	Nucleotides and derivatives	71-30-7
MWS04555g	C6H13NO2	D-Allo-Isoleucine*	Amino acids and derivatives	Amino acids and derivatives	1509-35-9
ML10171848	C5H8O5	D-Arabinono-1,4-lactone	Others	Saccharides	2782-09-4
MWSmce676	C5H10O5	D-Arabinose*	Others	Saccharides	10323-20-3
mws0437	C5H12O5	D-Arabitol*	Others	Saccharides	488-82-4
MWSmce203	C12H22O11	D-Cellobiose	Others	Saccharides	528-50-7
pme1730	C4H6O4	D-Erythronolactone	Organic acids	Organic acids	15667-21-7
Zmzn000079	C4H9O7P	D-Erythrose-4-phosphate	Others	Saccharides	585-18-2
pme3313	C6H13O9P	D-Fructose 6-phosphate*	Others	Saccharides	643-13-0
mws1164	C6H12O6	D-Fructose*	Others	Saccharides	57-48-7
pme3311	C6H14O12P2	D-Fructose-1,6-biphosphate	Others	Saccharides	488-69-7
Zmpn000199	C6H10O8	D-Galactaric acid*	Others	Saccharides	526-99-8
pmf0139	C6H12O6	D-Galactose*	Others	Saccharides	59-23-4
mws1189	C6H10O7	D-Galacturonic acid*	Others	Saccharides	685-73-4
MWSmce220	C6H10O6	D-Glucono-1,5-lactone*	Others	Saccharides	90-80-2
pme3705	C6H10O7	D-Glucoronic acid*	Others	Saccharides	6556-12-3
mws0866	C6H13O9P	D-Glucose 6-phosphate*	Others	Saccharides	56-73-5
mws4170	C6H12O6	D-Glucose*	Others	Saccharides	50-99-7
mws1090	C6H13O9P	D-Glucose-1-phosphate*	Others	Saccharides	59-56-3
Wagp002617	C15H17NO7	D-Glucosyl Indole-3-Carboxylate	Alkaloids	Plumerane	-
mws4175	C6H8O6	D-Glucurono-6,3-lactone	Others	Saccharides	32449-92-6
MA10039641	C12H22O11	D-Lactose*	Others	Saccharides	63-42-3
MWS1709	C4H6O5	D-Malic acid*	Organic acids	Organic acids	636-61-3
Lmsn000381	C12H22O11	D-Maltose*	Others	Saccharides	69-79-4
mws1593	C24H42O21	D-Maltotetraose	Others	Saccharides	34612-38-9
mws1155	C6H14O6	D-Mannitol*	Others	Saccharides	69-65-8
pmf0138	C6H12O6	D-Mannose*	Others	Saccharides	3458-28-4
pme0500	C18H32O16	D-Melezitose	Others	Saccharides	597-12-6
mws1589	C18H32O16	D-Panose*	Others	Saccharides	33401-87-5
pme1261	C9H19NO4	D-Panthenol	Others	Alcohol compounds	81-13-0
mws1337	C9H17NO5	D-Pantothenic Acid	Others	Vitamin	79-83-4
mws2104	C7H14O6	D-Pinitol	Others	Saccharides	10284-63-6
Zmgn000173	C5H10O5	D-Ribose	Others	Saccharides	50-69-1
Zmyn000108	C6H10O8	D-Saccharic acid*	Others	Saccharides	87-73-0
pme3163	C7H15O10P	D-Sedoheptuiose 7-phosphate	Others	Saccharides	2646-35-7
mws0214	C6H14O6	D-Sorbitol	Others	Saccharides	50-70-4
pme0519	C12H22O11	D-Sucrose*	Others	Saccharides	57-50-1
mws0889	C4H8O5	D-Threonic Acid	Others	Saccharides	3909-12-4
pma0134	C4H8O4	D-Threose	Others	Saccharides	95-43-2
mws0264	C12H22O11	D-Trehalose*	Others	Saccharides	99-20-7
mws0344	C5H10O6	D-Xylonic acid	Others	Saccharides	526-91-0
mws1346	C6H11NO4	DL-2-Aminoadipic acid	Alkaloids	Alkaloids	542-32-5
MWS4295	C18H36O3	DL-2-hydroxystearic acid*	Lipids	Free fatty acids	629-22-1
mws0267	C3H6O4	DL-Glyceric Acid	Organic acids	Organic acids	473-81-4
MWSmce056	C11H12N2O2	DL-Tryptophan	Amino acids and derivatives	Amino acids and derivatives	54-12-6
MWSmce682	C5H10O5	DL-Xylose*	Others	Saccharides	25990-60-7
Lmsn000954	C8H16O6	Dambonitol	Others	Saccharides	523-94-4
Wcfn008271	C14H8O4	Danthron; 1,8-Dihydroxyanthraquinone	Quinones	Anthraquinone	117-10-2
MWSmce017	C9H6O4	Daphnetin	Lignans and Coumarins	Coumarins	486-35-1
Cmyn001328	C15H16O9	Daphnin*	Lignans and Coumarins	Coumarins	486-55-5
Cmmn012461	C20H28O2	Dehydroabietic acid	Terpenoids	Ditepenoids	1740-19-8
Zaxp004941	C20H28O	Dehydroabietic aldehyde	Terpenoids	Ditepenoids	-
MA10039492	C6H6O6	Dehydroascorbic acid	Others	Vitamin	490-83-5
mws1626	C15H18O2	Dehydrocostuslactone	Terpenoids	Sesquiterpenoids	477-43-0
Lhsp101912	C20H22O6	Dehydrodiconiferyl alcohol	Lignans and Coumarins	Lignans	4263-87-0
Jmwn006041	C26H32O11	Dehydrodiconiferylalcohol-9'-O-glucoside	Lignans and Coumarins	Lignans	-
Lhjp111605	C18H24O11S	Dehydroxypaederosidic Acid	Terpenoids	Monoterpenoids	-
MWS2056	C6H10O2	Delta-Hexalactone	Others	Lactones	823-22-3
Hmsn002272	C15H20O8	Demethyl coniferin	Phenolic acids	Phenolic acids	-
MWSmce160	C14H14O3	Demethylsuberosin	Lignans and Coumarins	Coumarins	21422-04-8
Lhyp111010	C15H8O7	Demethylwedelolactone	Lignans and Coumarins	Coumarins	6468-55-9
pmn001573	C23H26O10	Desmethylagrimonolide-6-O-glucoside	Phenolic acids	Phenolic acids	1257408-55-1
Lmjn102210	C23H26O10	Desmethylagrimonolide-6-O-β-D-glucopyranoside	Lignans and Coumarins	Coumarins	-
MWSmce539	C18H34O4	Dibutyl sebacate	Lipids	Free fatty acids	109-43-3
Lmgn002250	C31H34O17	Dicaffeoylquinic acid-O-glucoside	Phenolic acids	Phenolic acids	-
MWSmce232	C19H12O6	Dicumarol	Lignans and Coumarins	Coumarins	66-76-2
MWSslk252	C28H34O14	Didymin (Isosakuranetin-7-O-rutinoside)*	Flavonoids	Flavanones	14259-47-3
Lmxn000380	C15H28O13	Digalactosylglycerol	Others	Saccharides	-
pmn001513	C14H10O9	Digallic Acid	Phenolic acids	Phenolic acids	536-08-3
pmn001629	C20H20O14	Digalloylglucose*	Phenolic acids	Phenolic acids	-
Lmbn006210	C20H34O2	Dihomo-gamma-linolenic acid; (8Z,11Z,14Z)-Icosatrienoic acid*	Lipids	Free fatty acids	1783-84-2
Lazn006001	C31H38O11	Dihydrobuddlenol B	Lignans and Coumarins	Lignans	-
Lmmn000774	C15H20O9	Dihydrocaffeoylglucose	Phenolic acids	Phenolic acids	-
HJN055	C21H24O10	Dihydrocharcone-4'-O-glucoside*	Flavonoids	Chalcones	-
Zmxp005324	C20H24O6	Dihydrodehydrodiconiferyl alcohol	Lignans and Coumarins	Lignans	126253-41-6
Lmyn003971	C26H34O11	Dihydrodehydrodiconiferyl alcohol-4-O-glucoside*	Lignans and Coumarins	Lignans	-
MWSmce450	C18H14O3	Dihydroisotanshinone I	Quinones	PhenAnthraquinones	20958-18-3
pme2710	C12H20O3	Dihydrojasmonic acid	Organic acids	Organic acids	3572-64-3
Cmsp004086	C16H14O6	Dihydrokaempferide	Flavonoids	Flavanonols	137225-59-3
Lmmn004625	C21H22O11	Dihydrokaempferol-7-O-glucoside	Flavonoids	Flavanonols	-
MWSHY0048	C15H12O8	Dihydromyricetin (Ampelopsin)	Flavonoids	Flavanonols	27200-12-0
HJN104	C21H22O13	Dihydromyricetin-3-O-glucoside	Flavonoids	Flavanonols	-
Lakn004098	C15H22O5	Dihydrophaseic acid	Terpenoids	Sesquiterpenoids	41756-77-8
Lcsp002946	C21H33N5O10	Dihydrozeatin-O-glucoside riboside	Alkaloids	Alkaloids	62512-95-2
Lmxp011770	C16H22O4	Diisobutyl phthalate*	Phenolic acids	Phenolic acids	84-69-5
Lmmp010562	C24H38O4	Diisooctyl Phthalate*	Phenolic acids	Phenolic acids	27554-26-3
MWSslk064	C10H10O5	Dimethyl 4-Hydroxyisophthalate	Phenolic acids	Phenolic acids	5985-24-0
MWSslk097	C10H10O4	Dimethyl phthalate	Phenolic acids	Phenolic acids	131-11-3
Lmmn000806	C5H8O4	Dimethylmalonic acid*	Organic acids	Organic acids	595-46-0
MWSHY0009	C16H12O6	Diosmetin (5,7,3'-Trihydroxy-4'-methoxyflavone)*	Flavonoids	Flavones	520-34-3
pmp000120	C22H22O11	Diosmetin-6-C-glucoside	Flavonoids	Flavones	-
pmp000579	C22H22O11	Diosmetin-7-O-galactoside*	Flavonoids	Flavones	-
Hmmp004965	C22H22O11	Diosmetin-7-O-glucoside*	Flavonoids	Flavones	20126-59-4
MWSHY0190	C28H32O15	Diosmetin-7-O-rutinoside (Diosmin)	Flavonoids	Flavones	520-27-4
Lmyn003131	C10H9NO4	Dioxindole-3-acetic acid	Alkaloids	Plumerane	-
Lmyn002540	C16H19NO9	Dioxindole-3-acetyl-3-O-glucoside	Alkaloids	Plumerane	-
mad1424	C17H14O13	Ditartaroyl-hydroxycoumarin	Lignans and Coumarins	Coumarins	-
mws2620	C22H36O2	Docosatetraenoic acid	Lipids	Free fatty acids	28874-58-0
pmb2640	C12H24O2	Dodecanoic acid (Lauric acid)	Lipids	Free fatty acids	143-07-7
mws4002	C8H11NO2	Dopamine	Alkaloids	Phenolamine	51-61-6
pme2237	C6H14O6	Dulcitol*	Others	Saccharides	608-66-2
Yajn003045	C21H32O10	Ebuloside	Terpenoids	Monoterpenoids	-
pmn001610	C20H36O2	Eicosadienoic acid*	Lipids	Free fatty acids	5598-38-9
pmn001606	C20H38O2	Eicosenoic acid	Lipids	Free fatty acids	26764-41-0
mws0396	C18H34O2	Elaidic Acid*	Lipids	Free fatty acids	112-79-8
Hmcp003852	C15H26O	Elemol	Terpenoids	Sesquiterpenoids	639-99-6
pme2246	C14H6O8	Ellagic acid	Tannins	Tannin	476-66-4
Lmsn002494	C19H14O12	Ellagic acid-4-O-Xyloside	Tannins	Tannin	139163-18-1
Hmdn001667	C20H16O13	Ellagic acid-4-O-glucoside	Tannins	Tannin	-
Zbzn008048	C17H26O4	Embelin	Quinones	Quinones	550-24-3
mws1659	C15H10O5	Emodin*	Quinones	Anthraquinone	518-82-1
Zmdn005541	C21H20O10	Emodin-6-O-glucoside*	Quinones	Anthraquinone	-
pmn001340	C23H22O11	Emodin-8-O-(6''-O-acetyl)glucoside	Quinones	Anthraquinone	-
pmn001337	C21H20O10	Emodin-8-O-glucoside*	Quinones	Anthraquinone	23313-21-5
Lasp010382	C21H34O3	Ent-16beta-Methoxy-19-Kauranoic Acid	Terpenoids	Ditepenoids	38308-35-9
pme2636	C18H22O4	Enterodiol	Lignans and Coumarins	Lignans	80226-00-2
mws1422	C15H14O5	Epiafzelechin	Flavonoids	Flavanols	24808-04-6
mws1397	C22H18O10	Epicatechin gallate*	Flavonoids	Flavanols	1257-08-5
MWSHY0174	C15H14O6	Epicatechin*	Flavonoids	Flavanols	490-46-0
Zbjn003700	C23H20O10	Epicatechin-3-(3''-O-methyl)gallate	Flavonoids	Flavanols	-
pmb3114	C30H26O11	Epicatechin-epiafzelechin	Flavonoids	Flavanols	-
MWSHY0098	C15H14O7	Epigallocatechin	Flavonoids	Flavanols	970-74-1
ZBN0398	C29H22O15	Epigallocatechin 3,5-Digallate	Flavonoids	Flavanols	37484-73-4
Lahp002992	C37H30O18	Epigallocatechin-(4β→8)-epigallocatechin-3-O-gallate	Flavonoids	Flavanols	-
Hmjp004736	C24H22O11	Epigallocatechin-3-O-(3,5-O-dimethyl)gallate	Flavonoids	Flavanols	-
Lahp003281	C23H20O11	Epigallocatechin-3-O-(3-O-methyl)gallate	Flavonoids	Flavanols	83104-87-4
MWSHC2016	C22H18O11	Epigallocatechin-3-O-gallate	Flavonoids	Flavanols	989-51-5
MWSHC20189	C20H22O6	Epipinoresinol*	Lignans and Coumarins	Lignans	24404-50-0
mws0064	C15H12O6	Eriodictyol (5,7,3',4'-Tetrahydroxyflavanone)	Flavonoids	Flavanones	552-58-9
Zbnp004170	C21H22O11	Eriodictyol-3'-O-glucoside*	Flavonoids	Flavanones	-
Lmyn005006	C30H28O13	Eriodictyol-7-O-(6''-O-p-coumaroyl)glucoside	Flavonoids	Flavanones	-
MWS20145	C21H22O11	Eriodictyol-7-O-glucoside*	Flavonoids	Flavanones	38965-51-4
Zbnn003132	C27H32O16	Eriodictyol-8-C-glucoside-4'-O-glucoside	Flavonoids	Flavanones	-
MWSmce690	C6H8O6	Erythorbic Acid; Isoascorbic Acid	Others	Vitamin	89-65-6
Lazn006735	C31H36O11	Erythro-Guaiacylglycerol-β-O-4'-dehydrodisinapyl Ether	Lignans and Coumarins	Lignans	613684-55-2
Lczn000056	C20H16O12	Eschweilenol C	Tannins	Tannin	211371-02-7
mws1013	C9H6O4	Esculetin (6,7-Dihydroxycoumarin)	Lignans and Coumarins	Coumarins	305-01-1
Lmbn001162	C15H16O9	Esculetin-7-O-glucoside*	Lignans and Coumarins	Coumarins	-
pmb3093	C16H16O9	Esculetin-7-O-quinic acid	Lignans and Coumarins	Coumarins	-
mws1015	C15H16O9	Esculin (6,7-Dihydroxycoumarin-6-O-glucoside)*	Lignans and Coumarins	Coumarins	531-75-9
Wcsn011332	C18H32O2	Ethyl (10Z,13Z)-hexadeca-10,13-dienoate	Others	Others	-
Lmmn013100	C20H36O2	Ethyl linoleate*	Lipids	Free fatty acids	544-35-4
MWSmce712	C10H12O2	Ethyl phenylacetate	Phenolic acids	Phenolic acids	101-97-3
pmn001380	C9H16O4	Eucommiol	Others	Alcohol compounds	55930-44-4
Lhhp120823	C11H12O3	Eugenyl formate	Others	Others	-
Lmdp004307	C23H26O10	Farrerol-7-O-glucoside	Flavonoids	Flavanones	885044-12-2
MWSmce083	C11H12O4	Ferulic acid methyl ester	Phenolic acids	Phenolic acids	2309-07-1
mws0014	C10H10O4	Ferulic acid*	Phenolic acids	Phenolic acids	537-98-4
Hmmn002544	C16H20O9	Ferulic acid-4-O-glucoside	Phenolic acids	Phenolic acids	117405-51-3
Lmhn003074	C14H14O8	Feruloylmalic acid	Phenolic acids	Phenolic acids	-
Lmhn002140	C14H14O9	Feruloyltartaric acid (Fertaric acid)	Phenolic acids	Phenolic acids	-
WaYn006966	C31H36O11	Ficusesquilignan B	Lignans and Coumarins	Lignans	-
MWSHY0077	C15H10O6	Fisetin	Flavonoids	Flavonols	528-48-3
Lajp003377	C30H26O12	Fisetinidol-(4α,6)-gallocatechin	Flavonoids	Flavanols	1262536-83-3
MWS5083	C17H21N4O9P	Flavin Single Nucleotide(FMN)	Nucleotides and derivatives	Nucleotides and derivatives	6184-17-4
Qazn002648	C20H30O12	Forsythoside E	Phenolic acids	Phenolic acids	93675-88-8
Wbmp003302	C10H12O2	Frambinone	Others	Ketone compounds	-
mws1014	C10H8O5	Fraxetin (7,8-Dihydroxy-6-methoxycoumarin)	Lignans and Coumarins	Coumarins	574-84-5
MWSmce025	C16H18O10	Fraxetin-8-O-glucoside (Fraxin)	Lignans and Coumarins	Coumarins	524-30-1
Lmbp003208	C17H20O10	Fraxidin-8-O-glucoside	Lignans and Coumarins	Coumarins	-
Lmdn003868	C21H36O9	Frehmaglutoside G	Terpenoids	Monoterpenoids	-
Lhfp110342	C20H18O11	Fukinolic acid	Tannins	Tannin	50982-40-6
mws0376	C4H4O4	Fumaric acid	Organic acids	Organic acids	110-17-8
Lhfp110832	C15H22O	Furanoeremophilane	Terpenoids	Sesquiterpenoids	6750-13-6
mws1000	C15H12O6	Fustin	Flavonoids	Flavanonols	20725-03-5
mws1080	C12H22O11	Galactinol	Others	Saccharides	3687-64-7
Lmyn006227	C15H10O5	Galangin (3,5,7-Trihydroxyflavone)	Flavonoids	Flavonols	548-83-4
Hmbp001276	C8H8O4	Gallacetophenone	Phenolic acids	Phenolic acids	528-21-2
mws0024	C7H6O5	Gallic acid	Phenolic acids	Phenolic acids	149-91-7
Yaan003368	C20H20O14	Gallic acid-3-O-(6'-O-galloyl)glucoside	Phenolic acids	Phenolic acids	87087-61-4
mws0049	C15H14O7	Gallocatechin	Flavonoids	Flavanols	970-73-0
mws2220	C22H18O11	Gallocatechin 3-O-gallate	Flavonoids	Flavanols	5127-64-0
MWSHY0094	C22H18O11	Gallocatechin gallate*	Flavonoids	Flavanols	4233-96-9
pmn001519	C15H12O9	Galloyl Methyl gallate	Phenolic acids	Phenolic acids	-
Wasn004797	C48H34O30	Galloyl eugeniin	Tannins	Tannin	-
Labn003049	C25H28O17	Galloyl xylosyl rhamnosyl gallic acid	Phenolic acids	Phenolic acids	-
pmp000275	C30H28O12	Gambiriin A1	Tannins	Tannin	76250-49-2
pmp000273	C30H26O11	Gambiriin B3	Tannins	Tannin	76236-90-3
Cmhn001271	C27H22O18	Gemin D*	Tannins	Tannin	84744-46-7
mws1565	C17H24O10	Geniposide	Terpenoids	Monoterpenoids	24512-63-8
Ramp002586	C27H30O15	Genistein 7,4'-di-O-beta-D-glucopyranoside	Flavonoids	Isoflavones	36190-98-4
pmp000413	C21H20O10	Genistein-8-C-glucoside	Flavonoids	Isoflavones	66026-80-0
WaYn005157	C23H24O12	Gentisic acid 2-O-(6''-O-Feruloyl)Glucoside*	Phenolic acids	Phenolic acids	-
WaYn005032	C22H22O11	Gentisic acid 2-O-(6''-O-p-coumaroyl)Glucoside	Phenolic acids	Phenolic acids	-
MWS20205	C41H28O27	Geraniin	Tannins	Tannin	60976-49-0
Hmln001763	C41H28O27	Geraniinic acid B	Tannins	Tannin	-
Hmln001664	C41H28O27	Geraniinic acid C	Tannins	Tannin	-
Wasn006585	C21H36O10	Geranyl 3-O-xylopyranosyl-glucopyranoside	Others	Others	-
Lmyn005812	C33H56O14	Gingerglycolipid A	Lipids	Glycerol ester	145937-22-0
Lmyn006011	C33H58O14	Gingerglycolipid B	Lipids	Glycerol ester	88168-90-5
Lmyn006221	C33H60O14	Gingerglycolipid C	Lipids	Glycerol ester	-
Lmfn001158	C20H20O13	Ginnalin A (2,6-Di-O-Galloyl-1,5-Anhydro-D-Glucitol)	Tannins	Tannin	-
ZBN0312	C13H16O9	Ginnalin C (2-O-Galloyl-1,5-Anhydro-D-Glucitol)	Tannins	Tannin	-
MWSHY0204	C20H20O4	Glabridin	Flavonoids	Other Flavonoids	59870-68-7
MWS201444	C7H13N3O4	Gln-Gly	Amino acids and derivatives	Amino acids and derivatives	2650-65-9
MW0149768	C15H28N4O5S2	Gln-Met-Met	Amino acids and derivatives	Amino acids and derivatives	-
MW0149786	C25H29N5O5	Gln-Phe-Trp	Amino acids and derivatives	Amino acids and derivatives	-
MWS201469	C11H21N5O5	Glu-Arg	Amino acids and derivatives	Amino acids and derivatives	7219-59-2
MW0149913	C16H28N6O8	Glu-Arg-Glu	Amino acids and derivatives	Amino acids and derivatives	-
MW0150073	C17H28N6O6	Glu-Lys-His	Amino acids and derivatives	Amino acids and derivatives	-
pmb3081	C6H11PO11	Glucaric acid-1-Phosphate	Others	Saccharides	-
pme0534	C6H12O7	Gluconic acid	Others	Saccharides	526-95-4
Wasn005621	C17H30O8	Glucosyl 9-hydroxy-3-methyldec-2-enoic acid	Others	Others	-
Hmtn001302	C13H16O8	Glucosyloxybenzoic acid	Phenolic acids	Phenolic acids	-
MWSprf147	C14H18O8	Glucovanillin	Phenolic acids	Phenolic acids	494-08-6
pme1086	C10H17N3O6S	Glutathione reduced form	Amino acids and derivatives	Amino acids and derivatives	70-18-8
MW0150296	C12H22N6O6	Gly-Arg-Asp	Amino acids and derivatives	Amino acids and derivatives	-
MW0150309	C17H26N6O5	Gly-Arg-Tyr	Amino acids and derivatives	Amino acids and derivatives	-
mws5042	C11H14N2O3	Gly-Phe	Amino acids and derivatives	Amino acids and derivatives	721-66-4
pme0124	C7H12N2O3	Gly-Pro	Amino acids and derivatives	Amino acids and derivatives	704-15-4
MWS4309	C13H15N3O3	Gly-Trp	Amino acids and derivatives	Amino acids and derivatives	2390-74-1
MWS20645	C11H14N2O4	Gly-Tyr*	Amino acids and derivatives	Amino acids and derivatives	658-79-7
Lmfp009701	C21H36O4	Glycerol 9,11,13-octadecatrienoyl ester*	Lipids	Glycerol ester	-
Xmyn008071	C16H12O6	Gnetifolin B	Flavonoids	Flavones	140671-06-3
Lmmp001947	C21H20O13	Gossypetin-3-O-glucoside*	Flavonoids	Flavonols	-
Lmmp002796	C27H30O17	Gossypetin-3-O-rutinoside	Flavonoids	Flavonols	-
Lmmp001965	C33H40O22	Gossypetin-3-O-rutinoside-8-O-glucoside	Flavonoids	Flavonols	-
Zmhp004034	C21H20O12	Gossypetin-7-O-rhamnoside; Rhodiolgin	Flavonoids	Flavonols	94696-39-6
Lmmp003271	C21H20O13	Gossypetin-8-O-glucoside	Flavonoids	Flavonols	652-78-8
Lmsn001369	C34H24O22	Granatin A	Tannins	Tannin	73683-70-2
Lmsn002336	C41H28O27	Granatin B (1-galloyl-2,4-DHHDP-3,6-HHDP-glucose)	Tannins	Tannin	77322-54-4
Lman002731	C15H18O9	Grevilloside F	Phenolic acids	Phenolic acids	1094004-50-8
Labn002264	C14H20O8	Grevilloside G	Phenolic acids	Phenolic acids	791846-69-0
pme1109	C5H5N5O	Guanine	Nucleotides and derivatives	Nucleotides and derivatives	73-40-5
mws0609	C10H12N5O7P	Guanosine 3',5'-cyclic monophosphate	Nucleotides and derivatives	Nucleotides and derivatives	7665-99-8
pmb0998	C10H14N5O8P	Guanosine 5'-monophosphate	Nucleotides and derivatives	Nucleotides and derivatives	85-32-5
MWSHC2029	C13H10N2O2	Harman-3-carboxylic acid	Alkaloids	Plumerane	22329-38-0
Lazn005628	C42H50O16	Hedyotisol B	Lignans and Coumarins	Lignans	95839-45-5
WaYn005957	C31H36O11	Hedyotol C	Lignans and Coumarins	Lignans	97465-79-7
Lmcn101912	C29H36O17	Hellicoside	Phenolic acids	Phenolic acids	132278-04-7
mws1326	C15H10O7	Herbacetin	Flavonoids	Flavonols	527-95-7
Zmhp003716	C27H30O16	Herbacetin-7-O-rhamnoside-8-O-glucoside; Rhodionidin*	Flavonoids	Flavonols	94696-40-9
MWSHY0049	C16H14O6	Hesperetin	Flavonoids	Flavanones	520-33-2
Zbhp004510	C22H24O11	Hesperetin-3'-O-glucoside*	Flavonoids	Flavanones	-
pme1598	C22H24O11	Hesperetin-5-O-glucoside	Flavonoids	Flavanones	69651-80-5
Lmzp002365	C22H24O11	Hesperetin-7-O-glucoside*	Flavonoids	Flavanones	31712-49-9
mws0036	C28H34O15	Hesperetin-7-O-rutinoside (Hesperidin)	Flavonoids	Flavanones	520-26-3
Hamp011640	C16H33NO	Hexadecanamide	Alkaloids	Alkaloids	629-54-9
MWSslk132	C16H30O4	Hexadecanedioic acid	Lipids	Free fatty acids	505-54-4
pmp001264	C16H35NO2	Hexadecylsphingosine	Lipids	Sphingolipids	-
MW0150811	C14H22N6O5	His-Ala-Gln	Amino acids and derivatives	Amino acids and derivatives	-
MW0150929	C22H26N6O6	His-Glu-Trp	Amino acids and derivatives	Amino acids and derivatives	-
MWS201405	C15H18N4O4	His-Tyr	Amino acids and derivatives	Amino acids and derivatives	35979-00-1
MWSHY0069	C16H12O6	Hispidulin (5,7,4'-Trihydroxy-6-methoxyflavone)*	Flavonoids	Flavones	1447-88-7
MWSslk237	C22H22O11	Hispidulin-7-O-glucoside(Homoplantaginin)*	Flavonoids	Flavones	17680-84-1
Lmnp002845	C22H22O11	Hispidulin-8-C-glucoside	Flavonoids	Flavones	-
pme2122	C5H9N3	Histamine	Alkaloids	Alkaloids	51-45-6
pma2987	C6H11N3O	Histidinol	Alkaloids	Alkaloids	501-28-0
pme3388	C7H16N4O2	Homoarginine	Amino acids and derivatives	Amino acids and derivatives	156-86-5
Wayn001528	C7H10O7	Homocitrate	Organic acids	Organic acids	13052-73-8
Lahp003599	C28H34O16	Homoeriodictyol-7,4'-di-O-β-D-glucopyranoside	Flavonoids	Flavanones	-
Wahp004841	C22H24O11	Homoeriodictyol-7-O-β-O-glucoside*	Flavonoids	Flavanones	-
pme1292	C8H8O4	Homogentisic acid*	Phenolic acids	Phenolic acids	451-13-8
MWS04447	C6H11NO2	Homoproline	Amino acids and derivatives	Amino acids and derivatives	56879-46-0
WaYn002313	C16H22O10	Homosyringic Acid 4'-O-Glucoside	Phenolic acids	Phenolic acids	-
Wbmp005366	C15H24O	Humulene epoxide II	Terpenoids	Sesquiterpenoids	19888-34-7
Zadn009075	C18H32O4	Hydroperoxylinoleic acid*	Lipids	Free fatty acids	34444-18-3
MA10014775	C6H6O2	Hydroquinone	Phenolic acids	Phenolic acids	123-31-9
Labn004865	C21H22O10	Hydroxy isoliquiritigenin glucoside	Flavonoids	Chalcones	-
Lmbn007891	C18H34O4	Hydroxy ricinoleic acid	Lipids	Free fatty acids	-
Lmxn008846	C11H18O3	Hydroxydihydrobovolide*	Others	Lactones	6067-11-4
Wafn003834	C21H36O11	Hydroxygeranyl 6-O-xylopyranosyl-glucopyranoside	Others	Others	-
Wafn015217	C20H40O3	Hydroxyicosanoic Acid	Lipids	Free fatty acids	-
Layp000971	C14H21NO8	Hydroxymenisdaurin D	Alkaloids	Alkaloids	-
ML10172161	C3H4O4	Hydroxypyruvic acid*	Organic acids	Organic acids	1113-60-6
Wasn002698	C21H20O14	Hydroxyterephthalic acid O-(6''-O-Galloyl)Glucoside	Phenolic acids	Phenolic acids	-
MWSmce264	C8H10O3	Hydroxytyrosol	Phenolic acids	Phenolic acids	10597-60-1
MWS201397	C10H18N2O4	Hyp-Val	Amino acids and derivatives	Amino acids and derivatives	-
Qmyp010713	C16H12O7	Hyperxanthone F	Flavonoids	Other Flavonoids	-
Lmbn006032	C15H10O7	Hypolaetin	Flavonoids	Flavones	27696-41-9
pme0033	C5H4N4O	Hypoxanthine	Nucleotides and derivatives	Nucleotides and derivatives	68-94-0
Hmln003754	C26H34O11	Icariside E5	Others	Ketone compounds	126176-79-2
MWS201424	C10H19N3O4	Ile-Asn	Amino acids and derivatives	Amino acids and derivatives	59652-59-4
Lmrj002087	C10H18N2O5	Ile-Asp	Amino acids and derivatives	Amino acids and derivatives	-
MW0151388	C18H27N3O5S1	Ile-Cys-Tyr	Amino acids and derivatives	Amino acids and derivatives	-
MWSmce448	C5H6N2O2	Imidazol-1-yl-acetic acid*	Alkaloids	Alkaloids	22884-10-2
MWSmce118	C5H6N2O2	Imidazole-4-Acetic Acid*	Alkaloids	Alkaloids	645-65-8
MWS1882	C4H7NO4	Iminodiacetic acid	Organic acids	Organic acids	142-73-4
pmp000207	C16H10N2O2	Indigo	Alkaloids	Plumerane	482-89-3
MWSslk031	C16H10N2O2	Indirubin	Alkaloids	Plumerane	479-41-4
pmb1096	C8H7N	Indole	Alkaloids	Plumerane	120-72-9
pme1651	C10H9NO2	Indole-3-acetic acid (IAA)	Alkaloids	Plumerane	87-51-4
Lcsn004327	C14H14N2O5	Indole-3-acetyl-L-aspartic acid	Alkaloids	Plumerane	2456-73-7
mws0103	C9H7NO	Indole-3-carboxaldehyde	Alkaloids	Plumerane	487-89-8
mws1417	C9H7NO2	Indole-3-carboxylic acid*	Alkaloids	Plumerane	771-50-6
mws0102	C9H7NO2	Indole-5-carboxylic acid*	Alkaloids	Plumerane	1670-81-1
pme1119	C10H12N4O5	Inosine	Nucleotides and derivatives	Nucleotides and derivatives	58-63-9
pmb0532	C10H13N4O8P	Inosine 5'-monophosphate	Nucleotides and derivatives	Nucleotides and derivatives	131-99-7
Hmln000297	C6H12O6	Inositol*	Others	Saccharides	87-89-8
Hmgp003130	C17H14O7	Iristectorigenin A	Flavonoids	Isoflavones	-
MWSHC20139	C18H16O6	Isoamericanin A	Phenolic acids	Phenolic acids	109063-85-6
Wasn001007	C12H18O11	Isoascorbic acid 2-O-glucoside	Others	Vitamin	-
Zmyn000453	C6H8O7	Isocitric Acid	Organic acids	Organic acids	320-77-4
Lmyn003256	C27H22O18	Isocorilagin*	Tannins	Tannin	-
MWS5173	C4H5N3O	Isocytosine	Nucleotides and derivatives	Nucleotides and derivatives	108-53-2
Lhyp111011	C15H8O7	Isodemethylwedelolactone	Others	Others	350681-33-3
Zmdn007764	C15H10O5	Isoemodin*	Quinones	Anthraquinone	-
pme0422	C10H10O4	Isoferulic Acid*	Phenolic acids	Phenolic acids	25522-33-2
Lmjp003090	C17H20O10	Isofraxidin-7-O-glucoside	Lignans and Coumarins	Coumarins	483-91-0
pme0183	C5H5N5O	Isoguanine	Nucleotides and derivatives	Nucleotides and derivatives	3373-53-3
pme1611	C21H22O10	Isohemiphloin	Flavonoids	Flavanones	3682-02-8
Lmmn002274	C26H34O11	Isolariciresinol-9'-O-glucoside*	Lignans and Coumarins	Lignans	63358-12-3
Lmmn003041	C25H32O10	Isolariciresinol-9'-O-xyloside	Lignans and Coumarins	Lignans	97055-97-5
Cmsn002371	C25H32O10	Isolariciresinol-9-O-xyloside	Lignans and Coumarins	Lignans	-
Lmlp002205	C11H16O3	Isololiolide	Terpenoids	Terpene	38274-00-9
mws0062	C15H10O6	Isoluteolin (Orobol)(5,7,3',4'-tetrahydroxyisoflavone)	Flavonoids	Isoflavones	480-23-9
mws5038	C12H22O11	Isomaltulose*	Others	Saccharides	13718-94-0
MWSmce039	C6H5NO2	Isonicotinic acid	Others	Vitamin	55-22-1
pmb0964	C16H23N5O5	Isopentenyladenine-7-N-glucoside	Nucleotides and derivatives	Nucleotides and derivatives	-
Cmmn013275	C20H30O2	Isopimaric acid*	Terpenoids	Ditepenoids	5835-26-7
MWSmce709	C9H7N	Isoquinoline	Alkaloids	Isoquinoline alkaloids	119-65-3
Lmgp005640	C22H22O12	Isorhamnetin-3-O-Galactoside; Cacticin	Flavonoids	Flavonols	6743-92-6
Zbpp001992	C22H22O12	Isorhamnetin-3-O-Glucoside*	Flavonoids	Flavonols	5041-82-7
Hmcp002316	C21H20O11	Isorhamnetin-3-O-arabinoside	Flavonoids	Flavonols	-
Lmsp004045	C28H32O16	Isorhamnetin-3-O-glucoside-7-O-rhamnoside	Flavonoids	Flavonols	17331-71-4
MWSHY0064	C28H32O16	Isorhamnetin-3-O-neohesperidoside*	Flavonoids	Flavonols	55033-90-4
Hmcp002539	C22H22O11	Isorhamnetin-3-O-rhamnoside	Flavonoids	Flavonols	-
Hmjp002999	C28H32O16	Isorhamnetin-3-O-rutinoside (Narcissin)*	Flavonoids	Flavonols	604-80-8
HJAP128	C34H42O20	Isorhamnetin-3-O-rutinoside-7-O-rhamnoside	Flavonoids	Flavonols	-
Hmcp002207	C22H22O12	Isorhamnetin-7-O-glucoside (Brassicin)*	Flavonoids	Flavonols	6743-96-0
mws0066	C16H12O7	Isorhamnetin; 3'-Methoxy-3,4',5,7-Tetrahydroxyflavone	Flavonoids	Flavonols	480-19-3
Zahp010371	C10H10O2	Isosafrole	Others	Others	120-58-1
MWSHY0186	C16H14O5	Isosakuranetin (5,7-Dihydroxy-4'-methoxyflavanone)	Flavonoids	Flavanones	480-43-3
MWSHY0165	C22H24O10	Isosakuranetin-7-O-glucoside (Isosakuranin)	Flavonoids	Flavonols	491-69-0
Lmlp002990	C27H30O15	Isosaponarin(Isovitexin-4'-O-glucoside)	Flavonoids	Flavones	19416-87-6
mws1292	C26H28O14	Isoschaftoside	Flavonoids	Flavones	52012-29-0
Lcyp000676	C16H18O9	Isoscopoletin-β-D-glucoside	Lignans and Coumarins	Coumarins	20186-29-2
Zbsn002848	C27H22O18	Isostrictinin*	Tannins	Tannin	87392-62-9
Lmcp003788	C22H22O12	Isotamarixin	Flavonoids	Flavonols	-
MWSmce040	C8H8O3	Isovanillin	Others	Aldehyde compounds	621-59-0
Smhp004476	C26H28O14	Isovitexin-2''-O-xyloside*	Flavonoids	Flavones	-
Hmmp003156	C27H30O15	Isovitexin-7-O-glucoside(Saponarin)	Flavonoids	Flavones	20310-89-8
mws0981	C6H5N5O2	Isoxanthopterin	Nucleotides and derivatives	Nucleotides and derivatives	529-69-1
Zmgn000217	C5H6O4	Itaconic acid	Organic acids	Organic acids	97-65-4
pme1654	C12H18O3	Jasmonic acid	Organic acids	Organic acids	77026-92-7
Wbkn004126	C26H36O11	Javanicolide C	Terpenoids	Ditepenoids	-
Lmhn011584	C30H44O4	Kadcoccinic acid C	Terpenoids	Triterpene	1802768-38-2
Lmhn011477	C30H46O5	Kadcoccinic acid G	Terpenoids	Triterpene	1802768-42-8
Lmhn011098	C30H44O5	Kadcotrione C	Terpenoids	Triterpene	-
Wbwp006226	C24H30O7	Kadsulignan N	Lignans and Coumarins	Lignans	-
Zbjn008081	C16H12O6	Kaempferide (3,5,7-Trihydroxy-4'-methoxyflavone)*	Flavonoids	Flavonols	491-54-3
Zbjn006482	C22H22O11	Kaempferide-3-O-glucoside*	Flavonoids	Flavonols	-
mws1068	C15H10O6	Kaempferol (3,5,7,4'-Tetrahydroxyflavone)	Flavonoids	Flavonols	520-18-3
Lmyp003500	C28H24O15	Kaempferol-3-O-(2''-galloyl)galactoside*	Flavonoids	Flavonols	-
Lmyp004022	C28H24O15	Kaempferol-3-O-(2''-galloyl)glucoside	Flavonoids	Flavonols	76343-90-3
ZBN0043	C30H26O13	Kaempferol-3-O-(2''-p-Coumaroyl)galactoside*	Flavonoids	Flavonols	-
Lmmn003398	C23H22O12	Kaempferol-3-O-(6''-O-acetyl)glucoside	Flavonoids	Flavonols	-
Lmyp003348	C28H24O15	Kaempferol-3-O-(6''-galloyl)galactoside*	Flavonoids	Flavonols	-
Lmyp003599	C28H24O15	Kaempferol-3-O-(6''-galloyl)glucoside*	Flavonoids	Flavonols	56317-05-6
Lmdp004892	C24H22O14	Kaempferol-3-O-(6''-malonyl)galactoside*	Flavonoids	Flavonols	-
mws1290	C30H26O13	Kaempferol-3-O-(6''-p-Coumaroyl)glucoside (Tiliroside)*	Flavonoids	Flavonols	20316-62-5
Zmtp102903	C20H18O10	Kaempferol-3-O-arabinoside (Juglanin)	Flavonoids	Flavonols	5041-67-8
mws0913	C21H20O11	Kaempferol-3-O-galactoside (Trifolin)*	Flavonoids	Flavonols	23627-87-4
MWSslk254	C27H30O15	Kaempferol-3-O-glucorhamnoside*	Flavonoids	Flavonols	40437-72-7
MWSHY0136	C21H20O11	Kaempferol-3-O-glucoside (Astragalin)*	Flavonoids	Flavonols	480-10-4
Lmsp004670	C27H30O15	Kaempferol-3-O-glucoside-7-O-rhamnoside*	Flavonoids	Flavonols	2392-95-2
MWSHY0061	C27H30O15	Kaempferol-3-O-neohesperidoside*	Flavonoids	Flavonols	32602-81-6
mws0919	C21H20O10	Kaempferol-3-O-rhamnoside (Afzelin)(Kaempferin)	Flavonoids	Flavonols	482-39-3
Zmcp003989	C27H30O15	Kaempferol-3-O-rhamnosyl(1→2)glucoside	Flavonoids	Flavonols	-
Zblp004362	C27H30O15	Kaempferol-3-O-robinobioside(Biorobin)*	Flavonoids	Flavonols	17297-56-2
MWSHY0050	C27H30O15	Kaempferol-3-O-rutinoside(Nicotiflorin)*	Flavonoids	Flavonols	17650-84-9
Lmqp002170	C33H40O21	Kaempferol-3-O-sophorotrioside	Flavonoids	Flavonols	80714-53-0
Xmyp005654	C21H20O11	Kaempferol-4'-O-glucoside*	Flavonoids	Flavonols	52222-74-9
mws0089	C21H20O11	Kaempferol-7-O-glucoside*	Flavonoids	Flavonols	16290-07-6
pme0321	C21H20O10	Kaempferol-7-O-rhamnoside	Flavonoids	Flavonols	20196-89-8
Lhgp102206	C15H14O6	Katsumadin	Others	Others	-
MWSslk208	C20H30O2	Kaurenoic Acid*	Terpenoids	Ditepenoids	6730-83-2
Lcsn000415	C9H16O9	Keto-Deoxy-Nonulonic acid	Organic acids	Organic acids	153666-19-4
Lmmn001294	C14H20O9	Koaburaside*	Phenolic acids	Phenolic acids	41653-73-0
MWS00411g	C6H11NO4	L-2-Aminoadipate	Amino acids and derivatives	Amino acids and derivatives	1118-90-7
pme2679	C6H13NO2	L-Allo-isoleucine	Amino acids and derivatives	Amino acids and derivatives	1509-34-8
mws0438	C5H12O5	L-Arabitol*	Others	Saccharides	7643-75-6
mws0260	C6H14N4O2	L-Arginine	Amino acids and derivatives	Amino acids and derivatives	74-79-3
Hmfn000531	C6H8O6	L-Ascorbic acid (Vitamin C)	Others	Vitamin	50-81-7
mws0001	C4H8N2O3	L-Asparagine	Amino acids and derivatives	Amino acids and derivatives	70-47-3
mws0219	C4H7NO4	L-Aspartic Acid	Amino acids and derivatives	Amino acids and derivatives	56-84-8
MWSmce461	C4H7NO2	L-Azetidine-2-carboxylic acid*	Alkaloids	Alkaloids	2133-34-8
Lmcp000282	C7H15NO3	L-Carnitine	Alkaloids	Alkaloids	541-15-1
pmb2826	C5H8O5	L-Citramalic acid	Organic acids	Organic acids	6236-09-5
pme0008	C6H13N3O3	L-Citrulline	Amino acids and derivatives	Amino acids and derivatives	372-75-8
Hmsp000364	C7H13NO2	L-Cyclopentylglycine	Amino acids and derivatives	Amino acids and derivatives	2521-84-8
pme2773	C7H14N2O4S	L-Cystathionine	Amino acids and derivatives	Amino acids and derivatives	56-88-2
MWSmce165	C6H14O5	L-Fucitol	Others	Saccharides	13074-06-1
MWSmce576	C6H12O6	L-Glucose*	Others	Saccharides	921-60-8
pme0014	C5H9NO4	L-Glutamic acid	Amino acids and derivatives	Amino acids and derivatives	56-86-0
pme0193	C5H10N2O3	L-Glutamine	Amino acids and derivatives	Amino acids and derivatives	56-85-9
pme2253	C6H10O6	L-Gulono-1,4-Lactone*	Others	Saccharides	1128-23-0
mws0254	C6H9N3O2	L-Histidine	Amino acids and derivatives	Amino acids and derivatives	71-00-1
pme0057	C4H9NO2S	L-Homocysteine	Amino acids and derivatives	Amino acids and derivatives	6027-13-0
pme2890	C8H16N2O4S2	L-Homocystine	Amino acids and derivatives	Amino acids and derivatives	626-72-2
mws0671	C4H9NO3	L-Homoserine*	Amino acids and derivatives	Amino acids and derivatives	672-15-1
mws0258	C6H13NO2	L-Isoleucine*	Amino acids and derivatives	Amino acids and derivatives	73-32-5
MWS00327g	C3H7NO3	L-Isoserine	Amino acids and derivatives	Amino acids and derivatives	632-13-3
mws0227	C6H13NO2	L-Leucine*	Amino acids and derivatives	Amino acids and derivatives	61-90-5
pme0026	C6H14N2O2	L-Lysine	Amino acids and derivatives	Amino acids and derivatives	56-87-1
pmb0962	C10H22N2O4	L-Lysine-Butanoic Acid	Amino acids and derivatives	Amino acids and derivatives	80407-71-2
mws0275	C4H6O5	L-Malic acid*	Organic acids	Organic acids	97-67-6
pme1210	C5H11NO2S	L-Methionine	Amino acids and derivatives	Amino acids and derivatives	63-68-3
pme2617	C5H11NO3S	L-Methionine Sulfoxide	Amino acids and derivatives	Amino acids and derivatives	3226-65-1
mws1587	C6H13NO2	L-Norleucine*	Amino acids and derivatives	Amino acids and derivatives	327-57-1
MWS0811	C6H11NO2	L-Pipecolic Acid	Organic acids	Organic acids	3105-95-1
pme0006	C5H9NO2	L-Proline*	Amino acids and derivatives	Amino acids and derivatives	147-85-3
mws0984	C9H11N5O3	L-Sepiapterin	Nucleotides and derivatives	Nucleotides and derivatives	17094-01-8
pme0010	C3H7NO3	L-Serine	Amino acids and derivatives	Amino acids and derivatives	56-45-1
mws0262	C4H6O6	L-Tartaric acid	Organic acids	Organic acids	87-69-4
mws0230	C4H9NO3	L-Threonine*	Amino acids and derivatives	Amino acids and derivatives	72-19-5
mws0282	C11H12N2O2	L-Tryptophan	Amino acids and derivatives	Amino acids and derivatives	73-22-3
MWSmce584	C8H11NO	L-Tyramine	Alkaloids	Alkaloids	51-67-2
mws0250	C9H11NO3	L-Tyrosine*	Amino acids and derivatives	Amino acids and derivatives	60-18-4
mws0256	C5H11NO2	L-Valine	Amino acids and derivatives	Amino acids and derivatives	72-18-4
Zmzn000113	C5H9NO4	L-threo-3-Methylaspartate	Amino acids and derivatives	Amino acids and derivatives	6061-13-8
pmb0034	C10H16N2O7	L-α-Glutamyl-L-Glutamic Acid	Amino acids and derivatives	Amino acids and derivatives	3929-61-1
Hmqn002946	C34H26O23	Laevigatin A	Tannins	Tannin	-
Lmsn001090	C27H22O19	Lagerstannin C	Tannins	Tannin	-
Wcsn000472	C18H32O16	Laminaran	Others	Saccharides	9008-22-4
Wbtn006077	C19H18O10	Lancerin; 4-C-Glucosyl-1,3,7-Trihydroxyxanthone	Flavonoids	Other Flavonoids	81991-99-3
HJN083	C26H34O11	Lariciresinol-4'-O-glucoside	Lignans and Coumarins	Lignans	143663-00-7
ZBN0149	C22H22O13	Laricitrin-3-O-glucoside*	Flavonoids	Flavonols	39986-90-8
Wcdp004275	C14H31NO	Lauramine oxide	Others	Others	1643-20-5
MWSmce349	C18H35NO	Laurocapram	Alkaloids	Alkaloids	59227-89-3
Wcdp006912	C16H35NO2	Lauryldiethanolamine*	Others	Others	1541-67-9
MWS201437	C10H18N2O5	Leu-Asp	Amino acids and derivatives	Amino acids and derivatives	32949-40-9
Lmhp002031	C12H24N2O3	Leu-Leu	Amino acids and derivatives	Amino acids and derivatives	3303-31-9
MW0152393	C15H29N3O4S1	Leu-Leu-Cys	Amino acids and derivatives	Amino acids and derivatives	-
mws5035	C15H22N2O3	Leu-Phe	Amino acids and derivatives	Amino acids and derivatives	56217-82-4
Lcsn001385	C11H22N2O3	Leu-Val	Amino acids and derivatives	Amino acids and derivatives	72121-02-9
HJN088	C18H24O12	Licoagroside B	Others	Ketone compounds	-
mws4061	C21H22O4	Licochalcone A	Flavonoids	Chalcones	58749-22-7
Wchn006542	C18H18O4	Ligballinol	Others	Others	-
Hmcp002187	C23H24O13	Limocitrin-3-O-galactoside	Flavonoids	Flavonols	-
Hmcp002399	C23H24O13	Limocitrin-3-O-glucoside	Flavonoids	Flavonols	-
mws1491	C18H32O2	Linoleic acid*	Lipids	Free fatty acids	60-33-3
HX1221	C30H46O3	Liquidambronovic acid	Terpenoids	Triterpene	-
mws0902	C15H12O4	Liquiritigenin	Flavonoids	Flavanones	578-86-9
Hmcn002743	C22H26O8	Lirioresinol A	Lignans and Coumarins	Lignans	-
Zbyn002745	C16H24O10	Loganic acid*	Terpenoids	Monoterpenoids	22255-40-9
mws1383	C12H10N4O2	Lumichrome	Alkaloids	Alkaloids	1086-80-2
mws1430	C30H48O	Lup-20(29)-en-3-one (Lupenone)	Terpenoids	Triterpene	1617-70-5
Yshs000050	C30H46O3	Lupane-20(29)-en-3-on-28-oic acid	Terpenoids	Triterpene	-
pme0088	C15H10O6	Luteolin (5,7,3',4'-Tetrahydroxyflavone)	Flavonoids	Flavones	491-70-3
MWS20147	C21H20O11	Luteolin-3'-O-glucoside	Flavonoids	Flavones	5154-41-6
Hmpp003270	C21H20O11	Luteolin-4'-O-glucoside*	Flavonoids	Flavones	6920-38-3
Zbsp002894	C27H30O16	Luteolin-6,8-di-C-glucoside	Flavonoids	Flavones	29428-58-8
MWSHY0016	C21H20O11	Luteolin-6-C-glucoside (Isoorientin)*	Flavonoids	Flavones	4261-42-1
Lmnp002413	C27H30O15	Luteolin-6-C-glucoside-7-O-rhamnoside*	Flavonoids	Flavones	-
pmp000587	C24H22O14	Luteolin-7-O-(6''-malonyl)glucoside*	Flavonoids	Flavones	-
Hmlp003185	C30H32O18	Luteolin-7-O-(6''-malonyl)glucoside-5-O-rhamnoside	Flavonoids	Flavones	-
MWSHY0104	C21H20O11	Luteolin-7-O-glucoside (Cynaroside)*	Flavonoids	Flavones	5373-11-5
MWSHY0080	C27H30O15	Luteolin-7-O-neohesperidoside (Lonicerin)*	Flavonoids	Flavones	25694-72-8
mws1299	C21H20O11	Luteolin-8-C-glucoside (Orientin)*	Flavonoids	Flavones	28608-75-5
Lmmn003020	C22H28O8	Lyoniresinol	Lignans and Coumarins	Lignans	14464-90-5
Wbmn004986	C28H38O13	Lyoniresinol-3α-O-glucoside	Lignans and Coumarins	Lignans	-
MWS201403	C9H19N3O3	Lys-Ala	Amino acids and derivatives	Amino acids and derivatives	17043-71-9
MWS201412	C10H19N3O5	Lys-Asp*	Amino acids and derivatives	Amino acids and derivatives	20556-18-7
MW0152913	C21H29N5O6	Lys-Asp-Trp	Amino acids and derivatives	Amino acids and derivatives	-
MWS201419	C8H17N3O3	Lys-Gly	Amino acids and derivatives	Amino acids and derivatives	7563-03-3
MWS201464	C15H23N3O3	Lys-Phe	Amino acids and derivatives	Amino acids and derivatives	6235-35-4
MW0153104	C24H32N4O4	Lys-Phe-Phe	Amino acids and derivatives	Amino acids and derivatives	-
MWS201471	C15H23N3O4	Lys-Tyr	Amino acids and derivatives	Amino acids and derivatives	35978-98-4
pmd0130	C22H46NO7P	LysoPC 14:0	Lipids	LPC	20559-16-4
Lmhp009129	C23H48NO7P	LysoPC 15:0(2n isomer)*	Lipids	LPC	-
pmb2319	C23H48NO7P	LysoPC 15:0*	Lipids	LPC	108273-89-8
pmb2260	C23H46NO7P	LysoPC 15:1	Lipids	LPC	-
pmb0855	C24H50NO7P	LysoPC 16:0	Lipids	LPC	17364-16-8
pmd0132	C24H50NO7P	LysoPC 16:0(2n isomer)	Lipids	LPC	-
Lmhp008833	C24H48NO7P	LysoPC 16:1(2n isomer)*	Lipids	LPC	-
pmp001270	C24H48NO7P	LysoPC 16:1*	Lipids	LPC	76790-27-7
pma1303	C24H46NO7P	LysoPC 16:2	Lipids	LPC	-
pmb0863	C24H46NO7P	LysoPC 16:2(2n isomer)	Lipids	LPC	-
Lmhp007595	C24H42NO7P	LysoPC 16:4	Lipids	LPC	-
Lmhp010515	C25H52NO7P	LysoPC 17:0(2n isomer)*	Lipids	LPC	-
pmb2406	C25H52NO7P	LysoPC 17:0*	Lipids	LPC	50930-23-9
Lmhp009590	C25H50NO7P	LysoPC 17:1	Lipids	LPC	-
Lmhp008718	C25H48NO7P	LysoPC 17:2	Lipids	LPC	-
mws0126	C26H54NO7P	LysoPC 18:0	Lipids	LPC	19420-57-6
pmd0136	C26H54NO7P	LysoPC 18:0(2n isomer)	Lipids	LPC	-
pmp001281	C26H52NO7P	LysoPC 18:1	Lipids	LPC	-
Lmhp010190	C26H52NO7P	LysoPC 18:1(2n isomer)	Lipids	LPC	-
pmp001273	C26H50NO7P	LysoPC 18:2	Lipids	LPC	-
pmp001251	C26H50NO7P	LysoPC 18:2(2n isomer)	Lipids	LPC	-
pmb0854	C26H48NO7P	LysoPC 18:3	Lipids	LPC	-
pmb0865	C26H48NO7P	LysoPC 18:3(2n isomer)	Lipids	LPC	-
Lmhp010908	C27H54NO7P	LysoPC 19:1	Lipids	LPC	-
Lmhp007840	C27H52NO7P	LysoPC 19:2	Lipids	LPC	-
pmd0143	C28H58NO7P	LysoPC 20:0	Lipids	LPC	108341-80-6
Lmhp011549	C28H56NO7P	LysoPC 20:1	Lipids	LPC	-
pmd0146	C28H54NO7P	LysoPC 20:2(2n isomer)*	Lipids	LPC	-
pmd0147	C28H54NO7P	LysoPC 20:2*	Lipids	LPC	-
Lmhp009890	C28H52NO7P	LysoPC 20:3	Lipids	LPC	1199257-41-4
pmc0960	C28H50NO7P	LysoPC 20:4	Lipids	LPC	-
Lmhp008742	C28H48NO7P	LysoPC 20:5	Lipids	LPC	162440-04-2
Lmhp010394	C30H54NO7P	LysoPC 22:4	Lipids	LPC	-
Lmhp010099	C30H52NO7P	LysoPC 22:5	Lipids	LPC	-
Lmhp009368	C30H50NO7P	LysoPC 22:6	Lipids	LPC	-
Lmhp008337	C19H40NO7P	LysoPE 14:0(2n isomer)*	Lipids	LPE	-
pmb0864	C19H40NO7P	LysoPE 14:0*	Lipids	LPE	-
Lmhp009187	C20H42NO7P	LysoPE 15:0	Lipids	LPE	-
Lmhp008885	C20H42NO7P	LysoPE 15:0(2n isomer)	Lipids	LPE	-
Lmhp008273	C20H40NO7P	LysoPE 15:1(2n isomer)*	Lipids	LPE	-
Lmhp008440	C20H40NO7P	LysoPE 15:1*	Lipids	LPE	-
pmb0876	C21H44NO7P	LysoPE 16:0	Lipids	LPE	53862-35-4
pmd0160	C21H44NO7P	LysoPE 16:0(2n isomer)	Lipids	LPE	-
Lmhp008763	C21H42NO7P	LysoPE 16:1(2n isomer)*	Lipids	LPE	-
Lmhp009034	C21H42NO7P	LysoPE 16:1*	Lipids	LPE	-
Lmhp009464	C22H44NO7P	LysoPE 17:1(2n isomer)	Lipids	LPE	-
pmb0883	C23H48NO7P	LysoPE 18:0	Lipids	LPE	69747-55-3
pmb0880	C23H48NO7P	LysoPE 18:0(2n isomer)	Lipids	LPE	-
pmb0856	C23H46NO7P	LysoPE 18:1(2n isomer)*	Lipids	LPE	-
mws0289	C23H46NO7P	LysoPE 18:1*	Lipids	LPE	89576-29-4
pmb0881	C23H44NO7P	LysoPE 18:2	Lipids	LPE	-
pmb0874	C23H44NO7P	LysoPE 18:2(2n isomer)	Lipids	LPE	-
Lmhp008801	C23H42NO7P	LysoPE 18:3	Lipids	LPE	-
Lmhp008589	C23H42NO7P	LysoPE 18:3(2n isomer)	Lipids	LPE	-
Lmhp010514	C25H48NO7P	LysoPE 20:2(2n isomer)	Lipids	LPE	-
Lmhp009349	C25H44NO7P	LysoPE 20:4(2n isomer)*	Lipids	LPE	-
Lmhp009497	C25H44NO7P	LysoPE 20:4*	Lipids	LPE	-
Lmhp008688	C25H42NO7P	LysoPE 20:5	Lipids	LPE	-
Lmhp010041	C27H46NO7P	LysoPE 22:5	Lipids	LPE	-
Hmyn007168	C22H45O9P	LysoPG 16:0	Lipids	Glycerol ester	-
Zmhp002496	C19H22O5	Magnolignan D	Lignans and Coumarins	Lignans	-
Li512113	C20H20O12	Maleoyl-caffeoylquinic acid	Phenolic acids	Phenolic acids	-
Hmdp002033	C41H26O25	Mallotusinin	Tannins	Tannin	124854-04-2
pme1975	C3H4O4	Malonic acid	Organic acids	Organic acids	141-82-2
MWS1983	C12H24O11	Maltitol	Others	Saccharides	585-88-6
pmp000509	C6H6O3	Maltol	Others	Ketone compounds	118-71-8
MWS0442	C18H32O16	Maltotriose	Others	Saccharides	1109-28-0
pme2362	C8H8O3	Mandelic acid	Organic acids	Organic acids	90-64-2
MWSmce486	C18H32O16	Manninotriose	Others	Saccharides	13382-86-0
Zbbp011086	C15H16O2	Mansonone C	Others	Ketone compounds	5574-34-5
Lmtn003024	C14H14O4	Mansorin III	Lignans and Coumarins	Coumarins	-
pmp000980	C27H32O12	Maohuoside A	Flavonoids	Flavonols	128988-55-6
Lmfn001344	C20H20O13	Maplexin C (2,3-Di-O-Galloyl-1,5-Anhydro-D-Glucitol)*	Phenolic acids	Phenolic acids	-
Lmfn001258	C20H20O13	Maplexin D (2,4-Di-O-Galloyl-1,5-Anhydro-D-Glucitol)*	Phenolic acids	Phenolic acids	1355573-86-2
Cmxn006627	C15H10O6	Maritimetin	Flavonoids	Aurones	576-02-3
Cmmn005231	C20H24O8	Massoniresinol; Vladinol A	Lignans and Coumarins	Lignans	96087-10-4
Zbtp004722	C16H12O8	Mearnsetin	Flavonoids	Flavones	16805-10-0
Lmtn002997	C22H22O13	Mearnsetin-3-O-glucoside*	Flavonoids	Flavones	-
Lmtn002916	C22H20O14	Mearnsetin-3-O-glucuronide	Flavonoids	Flavones	-
Lmtp005305	C22H22O12	Mearnsetin-3-O-rhamnoside (Mearnsitrin)	Flavonoids	Flavones	30484-88-9
Zbbp006589	C22H24O9	Medicarpin-3-O-Glucoside; Medicocarpin	Flavonoids	Other Flavonoids	52766-70-8
Yaap006468	C21H24O7	Medioresinol B	Lignans and Coumarins	Lignans	-
Lsjp211262	C13H24O2	Megastigm-5-en-3,9-diol	Others	Others	-
Lacp004935	C19H34O7	Megastigm-5-en-3,9-diol glucoside	Terpenoids	Sesquiterpenoids	-
mws0019P	C13H16N2O2	Melatonin (N-Acetyl-5-methoxytryptamine)	Alkaloids	Plumerane	73-31-4
mws1333	C12H22O11	Melibiose	Others	Saccharides	585-99-9
Qmyp101421	C21H34O8	Melongenaterpene H	Terpenoids	Sesquiterpenoids	-
MWS201421	C14H20N2O3S	Met-Phe	Amino acids and derivatives	Amino acids and derivatives	14492-14-9
MW0153638	C25H30N4O4S1	Met-Phe-Trp	Amino acids and derivatives	Amino acids and derivatives	-
MW0153689	C22H28N6O4S1	Met-Trp-His	Amino acids and derivatives	Amino acids and derivatives	-
MWS2040	CH4O3S	Methanesulfonic acid	Organic acids	Organic acids	75-75-2
Lazn003560	C22H30O11	Methoxy-erythro-Guaiacyl glycerol β-threo-syringyl glycerol ether	Lignans and Coumarins	Lignans	-
pmb0818	C11H11NO3	Methoxyindoleacetic acid	Alkaloids	Plumerane	3471-31-6
Wcsn010375	C18H30O2	Methyl (4E,8E,11E)-5,9,13-trimethyltetradeca-4,8,11-trienoate	Others	Others	-
Cmsn002813	C16H14O7	Methyl 2-O-(4-hydroxybenzoyl)-2,4,6-trihydroxyphenylacetate	Phenolic acids	Phenolic acids	-
MWSmce536	C6H6O3	Methyl 2-furoate	Organic acids	Organic acids	611-13-2
Lmbn004790	C11H14O4	Methyl 3-(3-hydroxy-4-methoxyphenyl)propanoate*	Phenolic acids	Phenolic acids	129150-61-4
Lmcn002982	C9H10O5	Methyl 3-O-Methyl Gallate	Phenolic acids	Phenolic acids	3934-86-9
Wcgn003981	C14H18O9	Methyl 3-O-glucosyl-4-hydroxybenzoate	Phenolic acids	Phenolic acids	155112-92-8
MWSmce585	C4H9NO2	Methyl 3-aminopropanoate	Amino acids and derivatives	Amino acids and derivatives	4138-35-6
Zmgn004894	C8H8O3	Methyl 4-hydroxybenzoate	Phenolic acids	Phenolic acids	99-76-3
Wajp002112	C17H21NO9	Methyl 5-hydroxyoxindole-3-acetate glucoside	Alkaloids	Plumerane	-
Hmdn001963	C14H10O8	Methyl Brevifolincarboxylate	Phenolic acids	Phenolic acids	154702-76-8
MWSmce355	C10H12O5	Methyl Syringate	Phenolic acids	Phenolic acids	884-35-5
MWS20204	C42H32O27	Methyl chebulagic acid	Tannins	Tannin	-
MWSHC20168	C7H6O4	Methyl cumalate*	Phenolic acids	Phenolic acids	6018-41-3
Hmyp002656	C11H11NO4	Methyl dioxindole-3-acetate	Alkaloids	Plumerane	57061-18-4
MWSmce230	C8H8O5	Methyl gallate*	Phenolic acids	Phenolic acids	99-24-1
MWSmce689	C19H32O2	Methyl linolenate	Lipids	Free fatty acids	301-00-8
Ydyn013925	C31H50O3	Methyl oleanolate*	Terpenoids	Triterpene	1724-17-0
Lwhp010630	C16H21NO	Methyl-1-methyl-2-pentyl-4-(1H)-quinolone	Alkaloids	Quinoline alkaloids	-
pme0109	C10H13NO4	Methyldopa	Amino acids and derivatives	Amino acids and derivatives	555-30-6
Cmdp011651	C18H14O3	Methylene tanshinquinone	Quinones	PhenAnthraquinones	67656-29-5
pme3255	C11H14O2	Methyleugenol	Phenolic acids	Phenolic acids	93-15-2
Lmcn005735	C29H36O15	Methylhesperidin	Flavonoids	Flavanones	11013-97-1
mws0470	C4H6O4	Methylmalonic acid*	Organic acids	Organic acids	516-05-2
pme3154	C6H12O4	Mevalonic acid	Organic acids	Organic acids	150-97-0
MWS5136	C6H10O4	Mono-Methyl Glutarate*	Organic acids	Organic acids	1501-27-5
Lmsp010763	C21H36O4	Monolinolenin*	Lipids	Glycerol ester	75685-85-7
Lmxn001099	C15H22O10	Monomelittoside	Terpenoids	Monoterpenoids	20633-72-1
Lmmn002164	C5H8O4	Monomethyl succinate*	Organic acids	Organic acids	3878-55-5
Zbyp005054	C17H14O7	Morelosin	Others	Others	62008-19-9
Lmfn004065	C20H18O11	Morin-3-O-arabinoside	Flavonoids	Flavonols	-
Lmfp004055	C20H18O11	Morin-3-O-xyloside*	Flavonoids	Flavonols	-
Lmyn000160	C8H14O8	Mucic acid Dimethyl Ester	Organic acids	Organic acids	-
pme3207	C6H6O4	Muconic acid	Organic acids	Organic acids	1119-72-8
Zasp009163	C30H46O3	Mudanpinoic acid A	Terpenoids	Triterpene	203511-36-8
Lajp003585	C17H20O9	Murrayacarpin A glucoside	Lignans and Coumarins	Coumarins	-
Lhfp112926	C20H22O5	Myricatomentogenin	Others	Others	-
mws0032	C15H10O8	Myricetin	Flavonoids	Flavonols	529-44-2
ZBN0214	C28H24O17	Myricetin-3-O-(2''-galloyl)glucoside	Flavonoids	Flavonols	-
Zayp003385	C28H24O17	Myricetin-3-O-(6''-galloyl)glucoside	Flavonoids	Flavonols	-
pmn001640	C20H18O12	Myricetin-3-O-arabinoside*	Flavonoids	Flavonols	132679-85-7
Lmdp002969	C21H20O13	Myricetin-3-O-galactoside*	Flavonoids	Flavonols	15648-86-9
Zmdp003457	C27H30O17	Myricetin-3-O-galactoside-3'-O-rhamnoside*	Flavonoids	Flavonols	-
Lmsp003729	C27H30O17	Myricetin-3-O-rutinoside*	Flavonoids	Flavonols	-
Lmfn003630	C20H18O12	Myricetin-3-O-xyloside*	Flavonoids	Flavonols	-
Lmpp003465	C21H20O13	Myricetin-3-O-β-D-glucoside*	Flavonoids	Flavonols	19833-12-6
pmb2643	C14H26O2	Myristoleic acid	Lipids	Free fatty acids	544-64-9
Yaap009385	C24H30O6	Myrtucommulone B	Others	Others	54247-23-3
pmb0492	C34H37N3O6	N',N'',N'''-p-Coumaroyl-cinnamoyl-caffeoyl spermidine	Alkaloids	Phenolamine	-
MWS04412	C8H18N2O2	N(6),N(6)-Dimethyl-L-lysine	Amino acids and derivatives	Amino acids and derivatives	2259-86-1
Lmwp102904	C13H18N2O	N,N-Dimethyl-5-methoxytryptamine	Alkaloids	Plumerane	1019-45-0
pme3033	C4H9NO2	N,N-Dimethylglycine*	Amino acids and derivatives	Amino acids and derivatives	1118-68-9
Zahp006511	C18H33NO	N-((9E,11E)-13-methylpentadeca-9,11-dien-1-yl)acetamide	Alkaloids	Alkaloids	-
Wayn000815	C11H19NO9	N-(1-Deoxy-1-fructosyl)Glutamic acid	Amino acids and derivatives	Amino acids and derivatives	-
Wayn002636	C17H22N2O7	N-(1-Deoxy-1-fructosyl)Tryptophan	Amino acids and derivatives	Amino acids and derivatives	-
MWStz070	C9H11NO3	N-(2-Hydroxy-4-methoxyphenyl)acetamide	Alkaloids	Phenolamine	58469-06-0
Zbqn002456	C12H13NO6	N-(3,4,5-trihydroxycinnamicacid)-alanine	Amino acids and derivatives	Amino acids and derivatives	-
Lmmp002080	C11H16N2O	N-(4-Aminobutyl)benzamide	Alkaloids	Alkaloids	5692-23-9
Zajp000573	C7H13NO2	N-(4-oxopentyl)-acetamide	Alkaloids	Alkaloids	-
pma1751	C12H15NO7	N-(beta-D-Glucosyl)nicotinate*	Others	Vitamin	-
Zbqn004682	C14H14N2O5	N-(malonyl)tryptophan	Amino acids and derivatives	Amino acids and derivatives	-
Zbqn004177	C9H11NO5S	N-(sulfonyl)phenylalanine	Amino acids and derivatives	Amino acids and derivatives	-
mws0677	C12H14N2O2	N-Acetyl-5-hydroxytryptamine	Alkaloids	Plumerane	1210-83-9
mws2608	C8H15NO6	N-Acetyl-D-galactosamine	Others	Saccharides	1811-31-0
pmb3079	C8H16NO9P	N-Acetyl-D-glucosamine-1-phosphate	Others	Saccharides	6866-69-9
mws4174	C8H15NO6	N-Acetyl-D-mannosamine	Others	Saccharides	7772-94-3
pme0170	C8H16N4O3	N-Acetyl-L-Arginine	Amino acids and derivatives	Amino acids and derivatives	155-84-0
MWS4471	C6H10N2O4	N-Acetyl-L-Asparagine	Amino acids and derivatives	Amino acids and derivatives	4033-40-3
pme2559	C6H9NO5	N-Acetyl-L-Aspartic Acid	Amino acids and derivatives	Amino acids and derivatives	997-55-7
pme0137	C7H12N2O4	N-Acetyl-L-Glutamine	Amino acids and derivatives	Amino acids and derivatives	2490-97-3
MWSslk140	C7H13NO3S	N-Acetyl-L-Methionine	Amino acids and derivatives	Amino acids and derivatives	65-82-7
pmb2591	C13H14N2O3	N-Acetyl-L-Tryptophan	Amino acids and derivatives	Amino acids and derivatives	1218-34-4
pme0075	C7H11NO5	N-Acetyl-L-glutamic acid	Amino acids and derivatives	Amino acids and derivatives	1188-37-0
pme0253	C8H15NO3	N-Acetyl-L-leucine	Amino acids and derivatives	Amino acids and derivatives	1188-21-2
Zmgn002106	C11H13NO3	N-Acetyl-L-phenylalanine	Amino acids and derivatives	Amino acids and derivatives	2018-61-3
pme3382	C6H11NO4	N-Acetyl-L-threonine	Amino acids and derivatives	Amino acids and derivatives	17093-74-2
mws0520	C11H13NO4	N-Acetyl-L-tyrosine	Amino acids and derivatives	Amino acids and derivatives	537-55-3
MWS3020	C7H16N2O	N-Acetylcadaverine	Alkaloids	Alkaloids	32343-73-0
Zmtn001624	C10H7NO3	N-Acetylisatin	Alkaloids	Plumerane	574-17-4
mws0805	C11H19NO9	N-Acetylneuraminic acid	Amino acids and derivatives	Amino acids and derivatives	131-48-6
pme2693	C6H14N2O	N-Acetylputrescine	Alkaloids	Alkaloids	18233-70-0
pmb0323	C13H18N2O3	N-Caffeoylputrescine	Alkaloids	Phenolamine	29554-26-5
MWS00204g	C4H9NO2	N-Ethylglycine*	Amino acids and derivatives	Amino acids and derivatives	627-01-0
pmb0496	C15H22N4O3	N-Feruloylagmatine	Alkaloids	Phenolamine	-
Lmlp003161	C14H20N2O3	N-Feruloylputrescine	Alkaloids	Phenolamine	501-13-3
MWSmce338	C6H11NO3	N-Hydroxypipecolic acid	Alkaloids	Piperidine alkaloids	115819-92-6
Lmqp000427	C6H11NO3	N-Methyl-Trans-4-Hydroxy-L-Proline	Amino acids and derivatives	Amino acids and derivatives	4252-82-8
Qmdp090606	C22H28NO4+	N-Methyltetrahydropalmatine	Alkaloids	Alkaloids	47528-98-3
Qagp003587	C13H18N2O	N-Monocinnamoylputrescine	Alkaloids	Phenolamine	-
Zmjp000182	C7H16N4O2	N-Monomethyl-L-arginine*	Amino acids and derivatives	Amino acids and derivatives	17035-90-4
mws0983	C20H39NO2	N-Oleoylethanolamine	Alkaloids	Alkaloids	111-58-0
MWS3166	C18H35NO3	N-Palmitoylglycine	Amino acids and derivatives	Amino acids and derivatives	2441-41-0
pme2743	C10H11NO3	N-Phenylacetylglycine	Amino acids and derivatives	Amino acids and derivatives	500-98-1
Wcsp002246	C22H17NO3	N-Phenylethylcrinasiadine	Alkaloids	Alkaloids	-
mws0712	C5H9NO3	N-Propionylglycine	Amino acids and derivatives	Amino acids and derivatives	21709-90-0
MWS2413	C5H9NO3	N-acetyl-beta-alanine	Amino acids and derivatives	Amino acids and derivatives	3025-95-4
HJKP000649	C8H9NO	N-benzylformamide	Alkaloids	Alkaloids	6343-54-0
Zbqn003921	C12H13NO5	N-carboxy-N-(2-oxo-2-phenylethyl)-L-alanine	Amino acids and derivatives	Amino acids and derivatives	-
Zmyn000155	C7H14N2O3	N-α-Acetyl-L-ornithine	Amino acids and derivatives	Amino acids and derivatives	6205-08-9
pma0702	C29H39N3O8	N1,N8-Bis(sinapoyl)spermidine	Alkaloids	Phenolamine	-
Lmcp002302	C12H17N5O5	N6-(2-Hydroxyethyl)adenosine*	Nucleotides and derivatives	Nucleotides and derivatives	4338-48-1
pme0122	C8H16N2O3	N6-Acetyl-L-lysine	Amino acids and derivatives	Amino acids and derivatives	692-04-6
pme2060	C10H13N5	N6-Isopentenyladenine	Nucleotides and derivatives	Nucleotides and derivatives	2365-40-4
Wcfp002357	C15H20N6O8	N6-Threonylcarbamoyladenosine	Nucleotides and derivatives	Nucleotides and derivatives	24719-82-2
MWS4354	C11H15N5O4	N6-methyladenosine	Nucleotides and derivatives	Nucleotides and derivatives	1867-73-8
pmb0197	C11H15N5O5	N7-Methylguanosine	Nucleotides and derivatives	Nucleotides and derivatives	20244-86-4
pme2651	C21H28N7O17P3	NADP (Nicotinamide adenine dinucleotide phosphate)	Nucleotides and derivatives	Nucleotides and derivatives	53-59-8
NK10251888	C8H18N4O2	NG,NG-Dimethyl-L-arginine	Amino acids and derivatives	Amino acids and derivatives	30315-93-6
pme0376	C15H12O5	Naringenin (5,7,4'-Trihydroxyflavanone)*	Flavonoids	Flavanones	480-41-1
pme2960	C15H12O5	Naringenin chalcone; 2',4,4',6'-Tetrahydroxychalcone*	Flavonoids	Chalcones	73692-50-9
HJN087	C21H22O10	Naringenin-4'-O-glucoside*	Flavonoids	Flavanones	-
Lmbn005454	C16H14O5	Naringenin-5-methyl ether	Flavonoids	Flavones	61823-56-1
ZBN0433	C24H24O13	Naringenin-7-O-(6''-malonyl)glucoside	Flavonoids	Flavanones	-
mws1179	C21H22O10	Naringenin-7-O-glucoside (Prunin)	Flavonoids	Flavanones	529-55-5
Lmmn004685	C20H24O5	Nectandrin B	Lignans and Coumarins	Lignans	74683-16-2
MWSprf004	C16H18O9	Neochlorogenic acid (5-O-Caffeoylquinic acid)	Phenolic acids	Phenolic acids	906-33-2
Wbwn014148	C30H46O4	Neokadsuranic acid C	Terpenoids	Triterpene	123828-60-4
MWS0700	C9H11N5O4	Neopterin	Alkaloids	Alkaloids	2009-64-5
pmp000003	C16H12O7	Nepetin (5,7,3',4'-Tetrahydroxy-6-methoxyflavone)	Flavonoids	Flavones	520-11-6
Hmgp002148	C22H22O12	Nepetin-7-O-alloside*	Flavonoids	Flavones	-
Hmgp002036	C22H22O12	Nepetin-7-O-glucoside(Nepitrin)*	Flavonoids	Flavones	569-90-4
mws1375	C12H21N3O6	Nicotianamine	Alkaloids	Alkaloids	34441-14-0
mws0133	C6H6N2O	Nicotinamide	Others	Vitamin	98-92-0
pma3101	C11H14NO6+	Nicotinate D-ribonucleoside	Others	Vitamin	17720-18-2
MWSmce016	C7H7NO2	Nicotinic Acid Methyl Ester(Methyl Nicotinate)	Alkaloids	Pyridine alkaloids	93-60-7
pme0490	C6H5NO2	Nicotinic acid (Vitamin B3)	Others	Vitamin	59-67-6
pmb0530	C21H27N7O14P2	Nicotinic acid adenine dinucleotide	Nucleotides and derivatives	Nucleotides and derivatives	53-84-9
Lamp010080	C30H48O3	Niloticin	Terpenoids	Triterpene	115404-57-4
mws0043	C21H22O8	Nobiletin (5,6,7,8,3',4'-Hexamethoxyflavone)	Flavonoids	Flavones	478-01-3
MWSslk171	C20H24O9	Nodakenin	Lignans and Coumarins	Coumarins	495-31-8
MWSmce096	C15H22O	Nootkatone	Terpenoids	Sesquiterpenoids	4674-50-4
Ybnn007052	C15H10O6	Norartocarpetin	Flavonoids	Flavones	520-30-9
Lmhp001671	C16H18O9	Noreugenin-7-O-glucoside*	Others	Others	-
Zmyn004943	C17H28O2	Norlinolenic acid	Lipids	Free fatty acids	-
Latn008284	C17H16O2	Nyasol	Lignans and Coumarins	Lignans	96895-25-9
mws4163	C24H42O21	Nystose	Others	Saccharides	13133-07-8
MWSslk108	C9H17NO4	O-Acetyl-L-carnitine	Alkaloids	Alkaloids	3040-38-8
MWS201054	C6H11NO4	O-Acetyl-L-homoserine	Amino acids and derivatives	Amino acids and derivatives	250736-84-6
mws1050	C5H9NO4	O-Acetylserine	Amino acids and derivatives	Amino acids and derivatives	5147-00-2
Wasn003200	C16H18O11	O-Feruloylgalactaric acid	Phenolic acids	Phenolic acids	-
pmb1754	C5H15NO4P+	O-Phosphocholine	Alkaloids	Alkaloids	107-73-3
mws0704	C2H8NO4P	O-Phosphorylethanolamine	Alkaloids	Alkaloids	1071-23-4
Wasn002902	C15H16O10	O-p-Coumaroylgalactaric acid	Phenolic acids	Phenolic acids	-
MWS20633g	C9H12NO6P	O-phosphate-L-tyrosine	Amino acids and derivatives	Amino acids and derivatives	21820-51-9
Zahp013600	C18H35NO	Octadec-2-enamide	Alkaloids	Alkaloids	-
Lmyn012331	C18H34O2	Octadec-6-enoic acid; Petroselinic acid*	Lipids	Free fatty acids	593-39-5
pmb1650	C18H30O2	Octadeca-11,13,15-trienoic acid	Lipids	Free fatty acids	25575-00-2
Wcdp009119	C18H30O2	Octadeca-9,12,15-trienoic acid	Lipids	Free fatty acids	28290-79-1
Zahp012577	C18H33NO	Octadecadienamide	Alkaloids	Alkaloids	-
Zmgp002917	C27H32O16	Okanin-4'-O-glucosyl-O-glucoside	Flavonoids	Chalcones	-
YC512118	C18H35NO	Oleamide (9-Octadecenamide)	Others	Others	301-02-0
Zadn008040	C12H16O4	Olivetolic acid	Phenolic acids	Phenolic acids	491-72-5
MWSslk035	C13H18O7	Orcinol glucoside*	Phenolic acids	Phenolic acids	21082-33-7
Zbsp003928	C36H36O18	Orientin-2''-O-(6'''-p-coumaroyl)-glucopyranoside	Flavonoids	Flavones	-
Lazn003443	C27H30O15	Orientin-2''-O-rhamnoside*	Flavonoids	Flavones	-
pmb0631	C26H28O15	Orientin-6-C-arabinoside	Flavonoids	Flavones	-
pmb0665	C27H30O16	Orientin-7-O-glucoside	Flavonoids	Flavones	-
pme2165	C5H4N2O4	Orotic acid (Vitamin B13)	Others	Vitamin	65-86-1
pmf0096	C2H2O4	Oxalic acid	Organic acids	Organic acids	144-62-7
MWS0132	C20H32N6O12S2	Oxiglutatione	Amino acids and derivatives	Amino acids and derivatives	27025-41-8
MWSmce497	C23H28O12	Oxypaeoniflorin	Terpenoids	Monoterpenoids	39011-91-1
Lmqn009021	C27H51O12P	PI(18:1/0:0)	Lipids	Glycerol ester	-
pme2827	C16H32O	Palmitaldehyde	Lipids	Free fatty acids	629-80-1
mws0361	C16H30O2	Palmitoleic Acid*	Lipids	Free fatty acids	373-49-9
Lmjp003231	C22H22O13	Patuletin-3-O-glucoside	Flavonoids	Flavonols	-
Zbhn006453	C16H12O7	Pedalitin	Flavonoids	Flavones	22384-63-0
Lmjp102213	C34H24O22	Pedunculagin	Tannins	Tannin	7045-42-3
mws0359	C15H30O2	Pentadecanoic Acid	Lipids	Free fatty acids	1002-84-2
mws1454	C23H26O11	Persicoside	Flavonoids	Flavanones	28978-03-2
Hmqn002332	C30H38O14	Pharsyringaresinol	Lignans and Coumarins	Lignans	-
MWS201447	C12H16N2O3	Phe-Ala	Amino acids and derivatives	Amino acids and derivatives	3918-87-4
MW0155143	C17H24N4O5S1	Phe-Cys-Gln	Amino acids and derivatives	Amino acids and derivatives	-
MWS201458	C15H22N2O3	Phe-Ile	Amino acids and derivatives	Amino acids and derivatives	22951-94-6
MW0155277	C24H32N4O4	Phe-Lys-Phe	Amino acids and derivatives	Amino acids and derivatives	-
mws0636	C18H20N2O3	Phe-Phe	Amino acids and derivatives	Amino acids and derivatives	2577-40-4
MWS201478	C12H16N2O4	Phe-Ser	Amino acids and derivatives	Amino acids and derivatives	16053-39-7
MW0155367	C25H28N4O6	Phe-Trp-Glu	Amino acids and derivatives	Amino acids and derivatives	-
mws1505	C17H16O4	Phenethyl caffeate	Phenolic acids	Phenolic acids	104594-70-9
MWS1848	C8H8O2	Phenyl acetate	Phenolic acids	Phenolic acids	122-79-2
mws1509	C13H10O3	Phenyl salicylate	Phenolic acids	Phenolic acids	118-55-8
Hmhn003067	C15H18O8	Phenylpropionic acid-O-β-D-glucopyranoside	Phenolic acids	Phenolic acids	-
mws0159	C9H8O3	Phenylpyruvic acid	Organic acids	Organic acids	156-06-9
pme1201	C15H14O5	Phloretin	Flavonoids	Chalcones	60-82-2
Lmsn006093	C28H28O14	Phloretin-2'-O-(2''-Galloyl)glucoside*	Flavonoids	Chalcones	-
mws2118	C21H24O10	Phloretin-2'-O-glucoside (Phlorizin)	Flavonoids	Chalcones	60-81-1
Lmsn006267	C30H30O13	Phloretin-4'-O-(6''-Caffeoyl)glucoside	Flavonoids	Chalcones	-
Lmsn006905	C31H32O13	Phloretin-4'-O-(6''-Feruloyl)glucoside	Flavonoids	Chalcones	-
Lmsn005788	C28H28O14	Phloretin-4'-O-(6''-Galloyl)glucoside*	Flavonoids	Chalcones	-
Lmsn006452	C28H28O12	Phloretin-4'-O-(6''-Salicyloyl)glucoside	Flavonoids	Chalcones	-
Lmsn006753	C30H30O12	Phloretin-4'-O-(6''-p-Coumaroyl)glucoside	Flavonoids	Chalcones	-
Zbpn005555	C21H24O10	Phloretin-4'-O-glucoside (Trilobatin)*	Flavonoids	Chalcones	4192-90-9
Hmhn000927	C12H16O8	Phloroglucinol-1-O-β-D-glucopyranoside	Phenolic acids	Phenolic acids	-
mws2125	C3H5O6P	Phosphoenolpyruvate	Organic acids	Organic acids	138-08-9
pmp001285	C8H4O3	Phthalic anhydride	Phenolic acids	Phenolic acids	85-44-9
Lmyp003191	C27H20O17	Phyllanemblinin A	Tannins	Tannin	-
Wasn003641	C13H8O8	Phyllanthusiin E	Others	Others	-
Zmdn006057	C22H22O10	Physcion-1-O-glucoside*	Quinones	Anthraquinone	23451-01-6
Zmhn003074	C22H22O10	Physcion-8-O-glucoside*	Quinones	Anthraquinone	26296-54-8
Lmsn015919	C6H18O24P6	Phytic acid	Organic acids	Organic acids	83-86-3
Hmsn003773	C31H46O7	Phytolaccic acid G	Terpenoids	Triterpene	-
Zmhn001970	C20H22O8	Piceid (3,4',5-Trihydroxystilbene-3-O-glucoside)*	Others	Stilbene	27208-80-6
Lmbn014696	C20H30O2	Pimaric acid*	Terpenoids	Ditepenoids	127-27-5
mws0789	C15H12O4	Pinocembrin (Dihydrochrysin)	Flavonoids	Flavanones	480-39-7
mws0097	C20H22O6	Pinoresinol*	Lignans and Coumarins	Lignans	487-36-5
pmb0782	C5H11N	Piperidine	Alkaloids	Piperidine alkaloids	110-89-4
mws0096	C20H20O6	Piperitol	Lignans and Coumarins	Lignans	52151-92-5
MWSmce583	C8H6O4	Piperonylic acid	Organic acids	Organic acids	94-53-1
Zaxn005652	C20H28O3	Pisiferic acid	Terpenoids	Ditepenoids	67494-15-9
Labp004829	C19H34O7	Platanionoside J	Terpenoids	Sesquiterpenoids	-
Zmhn001934	C21H22O9	Polygonimitin B	Flavonoids	Other Flavonoids	-
mws0791	C28H34O14	Poncirin (Isosakuranetin-7-O-neohesperidoside)*	Flavonoids	Flavanones	14941-08-3
Lmmp002795	C22H22O11	Pratensein-7-O-glucoside	Flavonoids	Isoflavones	36191-03-4
MWS201414	C9H15N3O4	Pro-Asn	Amino acids and derivatives	Amino acids and derivatives	107856-82-6
MWS201415	C9H14N2O5	Pro-Asp	Amino acids and derivatives	Amino acids and derivatives	85227-98-1
MW0155820	C13H22N4O5S1	Pro-Cys-Gln	Amino acids and derivatives	Amino acids and derivatives	-
Lmhp001732	C14H18N2O3	Pro-Phe	Amino acids and derivatives	Amino acids and derivatives	13589-02-1
MWS201466	C16H19N3O3	Pro-Trp	Amino acids and derivatives	Amino acids and derivatives	35310-39-5
mws0836	C30H26O12	Procyanidin B1	Tannins	Proanthocyanidins	20315-25-7
pme0434	C30H26O12	Procyanidin B2	Tannins	Proanthocyanidins	29106-49-8
Wcfn003698	C37H30O16	Procyanidin B2 3'-O-Gallate	Tannins	Proanthocyanidins	-
pme0436	C30H26O12	Procyanidin B3	Tannins	Proanthocyanidins	23567-23-9
pmn001667	C30H26O12	Procyanidin B4	Tannins	Proanthocyanidins	29106-51-2
pmn001646	C45H38O18	Procyanidin C1	Tannins	Proanthocyanidins	37064-30-5
ZBN0163	C52H42O22	Procyanidin C1 3'-O-gallate	Tannins	Proanthocyanidins	-
pmn001647	C45H38O18	Procyanidin C2	Tannins	Proanthocyanidins	37064-31-6
Wayn002665	C37H28O18	Prodelphinidin A2 3'-gallate	Tannins	Proanthocyanidins	-
Hmgn001653	C7H6O3	Protocatechualdehyde*	Others	Aldehyde compounds	139-85-5
MWSmce501	C8H8O4	Protocatechuic Acid Methyl Ester	Phenolic acids	Phenolic acids	2150-43-8
Wasn003528	C20H20O13	Protocatechuic acid 4-O-(2''-O-Galloy)Glucoside	Phenolic acids	Phenolic acids	-
Wasn005803	C23H24O12	Protocatechuic acid 4-O-(6''-O-Feruloyl)Glucoside*	Phenolic acids	Phenolic acids	-
Wasn003913	C20H20O13	Protocatechuic acid 4-O-(6''-O-Galloy)Glucoside	Phenolic acids	Phenolic acids	-
Wbtn007469	C16H12O6	Protogenkwanone	Flavonoids	Other Flavonoids	-
mws0918	C16H12O5	Prunetin (5,4'-Dihydroxy-7-methoxyisoflavone)	Flavonoids	Isoflavones	552-59-0
HJN091	C22H22O10	Prunetin-4'-O-glucoside(Prunitrin)*	Flavonoids	Isoflavones	154-36-9
Lahp004642	C28H26O14	Prunin 6''-O-Gallate	Flavonoids	Flavanones	54835-98-2
Zbqn006094	C15H8O7	Pseudopurpurin(1,2,4-trihydroxy-3-carboxyanthraquinone)	Quinones	Anthraquinone	476-41-5
Sajp003519	C21H30O9	Pterosin L 2'-O-Beta-D-Glucoside	Terpenoids	Sesquiterpenoids	61117-89-3
pmb0889	C18H30O2	Punicic acid (9Z,11E,13Z-octadecatrienoic acid)	Lipids	Free fatty acids	544-72-9
Lmsn001812	C34H26O23	Punigluconin	Tannins	Tannin	103488-38-6
Lahp001956	C11H9O2N	Pyran[3,4-b]indole-2-ketone	Alkaloids	Plumerane	-
zjgp122326	C12H15NO7	Pyridine-4-formyl-O-β-D-glucopyranoside*	Others	Others	-
Zmjp000624	C8H9NO3	Pyridoxal	Others	Vitamin	66-72-8
mws0655	C8H10NO6P	Pyridoxal-5'-phosphate	Others	Vitamin	54-47-7
pme1383	C8H11NO3	Pyridoxine	Others	Vitamin	65-23-6
pmb0803	C24H29NO11	Pyridoxine-5'-O-(6''-feruloyl)glucoside	Others	Vitamin	-
pmb0789	C14H21NO8	Pyridoxine-5'-O-glucoside	Others	Vitamin	-
Lmtp002577	C20H22N2O8	Pyridylcarbonyl-2-glucosyloxy-2-phenylacetic acid amide	Alkaloids	Pyridine alkaloids	-
mws1358	C6H6O2	Pyrocatechol	Phenolic acids	Phenolic acids	120-80-9
mws0025	C6H6O3	Pyrogallol	Phenolic acids	Phenolic acids	87-66-1
mws4516	C5H7NO3	Pyroglutamic acid	Amino acids and derivatives	Amino acids and derivatives	4042-36-8
MWS1860	C4H9N	Pyrrolidin	Alkaloids	Pyrrole alkaloids	123-75-1
pme1974	C3H4O3	Pyruvic acid	Organic acids	Organic acids	127-17-3
Lmfp003403	C21H20O13	Quercetagetin-7-O-glucoside(Quercetagitrin)*	Flavonoids	Flavonols	548-75-4
Hmgp001996	C15H10O8	Quercetagetin; 3,3',4',5,6,7-Hexahydroxyflavone	Flavonoids	Flavonols	90-18-6
pme2954	C15H10O7	Quercetin	Flavonoids	Flavonols	117-39-5
Wayn005907	C23H22O12	Quercetin 3-(2''-acetylrhamnoside)*	Flavonoids	Flavonols	-
Lmcp004369	C17H14O7	Quercetin-3',4'-dimethyl ether	Flavonoids	Flavonols	3306-29-4
Lmjn007168	C17H14O7	Quercetin-3,3'-dimethyl ether	Flavonoids	Flavonols	4382-17-6
ZBN0060	C17H14O7	Quercetin-3,4'-Dimethyl Ether	Flavonoids	Flavonols	33429-83-3
Zmcp002666	C27H30O17	Quercetin-3,7-Di-O-glucoside*	Flavonoids	Flavonols	6892-74-6
Hmcp001829	C27H30O15	Quercetin-3,7-Di-O-rhamnoside	Flavonoids	Flavonols	28638-13-3
Zayn005572	C28H24O15	Quercetin-3-(2''-galloyl)rhamnoside	Flavonoids	Flavonols	-
Hmdp001794	C35H28O20	Quercetin-3-O-(2'',3''-O-digalloyl)-glucoside	Flavonoids	Flavonols	-
HJAP127	C33H40O20	Quercetin-3-O-(2''-O-Rhamnosyl)rutinoside	Flavonoids	Flavonols	55696-57-6
ZBN0129	C23H22O12	Quercetin-3-O-(2''-O-acetyl)rhamnoside*	Flavonoids	Flavonols	-
pmp000596	C27H30O17	Quercetin-3-O-(2''-O-galactosyl)glucoside	Flavonoids	Flavonols	56782-99-1
ZBN0058	C27H22O15	Quercetin-3-O-(2''-O-galloyl)Arabinoside*	Flavonoids	Flavonols	-
Lmfp003594	C28H24O16	Quercetin-3-O-(2''-O-galloyl)galactoside*	Flavonoids	Flavonols	53209-27-1
Lmyp003873	C28H24O16	Quercetin-3-O-(2''-O-galloyl)glucoside*	Flavonoids	Flavonols	69624-79-9
Lmbp002336	C27H30O16	Quercetin-3-O-(2''-O-rhamnosyl)galactoside*	Flavonoids	Flavonols	-
Lmfn004769	C27H22O15	Quercetin-3-O-(4''-O-galloyl)arabinoside*	Flavonoids	Flavonols	-
Lmmp003091	C27H30O16	Quercetin-3-O-(4''-O-glucosyl)rhamnoside*	Flavonoids	Flavonols	59262-54-3
Hmlp003068	C27H30O17	Quercetin-3-O-(4''-glucosyl)glucoside; Meratin*	Flavonoids	Flavonols	27215-04-9
Hmln002199	C23H22O13	Quercetin-3-O-(6''-O-acetyl)galactoside	Flavonoids	Flavonols	-
Zbsp004136	C26H28O16	Quercetin-3-O-(6''-O-arabinosyl)glucoside*	Flavonoids	Flavonols	-
MWSHY0199	C28H24O16	Quercetin-3-O-(6''-O-galloyl)galactoside	Flavonoids	Flavonols	53171-28-1
Lmyp003349	C28H24O16	Quercetin-3-O-(6''-O-galloyl)glucoside	Flavonoids	Flavonols	56316-75-7
Lmdp003286	C21H20O12	Quercetin-3-O-alloside; Isohyperoside*	Flavonoids	Flavonols	35589-21-0
mws4183	C20H18O11	Quercetin-3-O-arabinoside	Flavonoids	Flavonols	22255-13-6
MWSHY0113	C21H20O12	Quercetin-3-O-galactoside (Hyperin)*	Flavonoids	Flavonols	482-36-0
MWSHY0046	C21H20O12	Quercetin-3-O-glucoside (Isoquercitrin)*	Flavonoids	Flavonols	482-35-9
Lmsp004166	C27H30O16	Quercetin-3-O-glucoside-7-O-rhamnoside*	Flavonoids	Flavonols	-
Lmjp002461	C27H30O16	Quercetin-3-O-neohesperidoside*	Flavonoids	Flavonols	29662-79-1
MWSHY0132	C21H20O11	Quercetin-3-O-rhamnoside(Quercitrin)	Flavonoids	Flavonols	522-12-3
Hmcp001769	C26H28O15	Quercetin-3-O-rhamnosyl(1→2)arabinoside	Flavonoids	Flavonols	-
pmn001583	C27H30O16	Quercetin-3-O-robinobioside	Flavonoids	Flavonols	52525-35-6
MWSHY0067	C27H30O16	Quercetin-3-O-rutinoside (Rutin)*	Flavonoids	Flavonols	153-18-4
Lmmp002334	C33H40O21	Quercetin-3-O-rutinoside-7-O-glucoside	Flavonoids	Flavonols	-
Lnrp102163	C33H40O20	Quercetin-3-O-rutinoside-7-O-rhamnoside	Flavonoids	Flavonols	-
Lmjp002596	C26H28O16	Quercetin-3-O-sambubioside*	Flavonoids	Flavonols	83048-35-5
MWSHY0162	C27H30O17	Quercetin-3-O-sophoroside (Baimaside)	Flavonoids	Flavonols	18609-17-1
Lmdp003509	C20H18O11	Quercetin-3-O-xyloside (Reynoutrin)*	Flavonoids	Flavonols	549-32-6
Lmmp003306	C25H26O15	Quercetin-3-O-xylosyl(1→2)arabinoside	Flavonoids	Flavonols	-
mws0856	C21H20O12	Quercetin-4'-O-glucoside (Spiraeoside)	Flavonoids	Flavonols	20229-56-5
Lmfn003760	C21H18O13	Quercetin-4'-O-glucuronide*	Flavonoids	Flavonols	201463-36-7
Hmcp005575	C27H30O17	Quercetin-5,4'-di-O-glucoside	Flavonoids	Flavonols	-
Hmcp004055	C33H40O22	Quercetin-5,7,4'-tri-O-glucoside	Flavonoids	Flavonols	-
ZBN0137	C21H18O13	Quercetin-5-O-glucuronide*	Flavonoids	Flavonols	-
Smgp004575	C21H20O12	Quercetin-5-O-β-D-glucoside*	Flavonoids	Flavonols	-
mws1329	C21H20O12	Quercetin-7-O-glucoside	Flavonoids	Flavonols	491-50-9
mws0277	C7H12O6	Quinic Acid	Organic acids	Organic acids	77-95-2
MWS3270	C7H5NO4	Quinolinic Acid	Alkaloids	Pyridine alkaloids	89-00-9
pme2125	C18H32O16	Raffinose*	Others	Saccharides	512-69-6
Lhmp101302	C17H26O13	Ranunculinin derivative	Others	Others	-
Smrp005254	C24H30O7	Red-(7R,8S)-Δ8'-7-acetoxy-3,4,3',5'-tetramethoxy-8-oxo-4'-neolignan	Lignans and Coumarins	Lignans	-
WaYp004901	C19H30O7	Reseoside	Terpenoids	Monoterpenoids	-
mws0021	C14H12O3	Resveratrol	Others	Stilbene	501-36-0
Zmdn004233	C27H26O12	Resveratrol-4'-O-β-D-(6''-O-galloyl)-glucopyranoside	Others	Stilbene	64898-03-9
Ypgn004474	C20H22O8	Resveratroloside*	Others	Stilbene	38963-95-0
pme2289	C20H30O	Retinol (Vitamin A1)	Others	Vitamin	68-26-8
Lmjp002906	C22H22O12	Rhamnetin-3-O-Glucoside*	Flavonoids	Flavonols	27875-34-9
HJAP120	C28H32O16	Rhamnetin-3-O-Rutinoside*	Flavonoids	Flavonols	-
Lmmn006022	C22H22O11	Rhamnetin-3-O-rhamnoside	Flavonoids	Flavonols	20188-83-4
mws1628	C15H8O6	Rheic Acid	Quinones	Anthraquinone	478-43-3
Lahp003373	C44H34O22	Rhodisin	Flavonoids	Flavanols	-
mws0213	C5H12O5	Ribitol*	Others	Saccharides	488-81-3
mws0232	C17H20N4O6	Riboflavin (Vitamin B2)	Others	Vitamin	83-88-5
pme2746	C27H33N9O15P2	Riboflavin 5'-Adenosine Diphosphate	Nucleotides and derivatives	Nucleotides and derivatives	146-14-5
pmf0289	C15H21N5O4	Riboprine	Nucleotides and derivatives	Nucleotides and derivatives	7724-76-7
pmc0281	C15H21N5O8	Ribosyladenosine	Nucleotides and derivatives	Nucleotides and derivatives	-
pma6455	C5H11O8P	Ribulose-5-phosphate	Others	Saccharides	4151-19-3
Hmln008119	C11H18O3	Robinlin	Terpenoids	Terpene	-
pmn001423	C19H30O8	Roseoside	Others	Ketone compounds	54835-70-0
MWS20155	C18H16O8	Rosmarinic acid	Phenolic acids	Phenolic acids	537-15-5
pmn001710	C24H26O13	Rosmarinic acid-3'-O-glucoside	Phenolic acids	Phenolic acids	910028-78-3
Zbqn008164	C30H46O4	Rubiarbonone E	Terpenoids	Triterpene	-
Zbqn010247	C30H50O3	Rubiatriol	Terpenoids	Triterpene	107694-02-0
Hmqn003706	C48H34O31	Rugosin A	Tannins	Tannin	84744-48-9
Lhyp112511	C28H38O13	Rumphioside B	Terpenoids	Ditepenoids	-
Lmqn000351	C12H22O10	Rutinose	Others	Saccharides	90-74-4
pme1286	C14H20N6O5S	S-(5'-Adenosy)-L-homocysteine	Amino acids and derivatives	Amino acids and derivatives	979-92-0
pme2735	C15H22N6O5S	S-(5'-Adenosyl)-L-methionine	Amino acids and derivatives	Amino acids and derivatives	29908-03-0
mws0582	C11H19N3O6S	S-(Methyl)glutathione	Amino acids and derivatives	Amino acids and derivatives	2922-56-7
mws1051	C15H23N6O5S+	S-Adenosylmethionine	Amino acids and derivatives	Amino acids and derivatives	485-80-3
Zmdp000972	C4H9NO2S	S-Methyl-L-cysteine	Amino acids and derivatives	Amino acids and derivatives	1187-84-4
Zmgn001039	C9H17NO6S	S-Ribosyl-L-homocysteine	Amino acids and derivatives	Amino acids and derivatives	-
Jmzn003343	C26H34O11	Saikolignanoside A	Lignans and Coumarins	Lignans	-
Lmyn006922	C22H24O10	Sakuranin	Flavonoids	Flavanones	529-39-5
WaYn005414	C22H24O9	Salicin 2'-O-p-Coumarate	Phenolic acids	Phenolic acids	-
WaYn003861	C15H20O8	Salicin 6'-Acetate	Phenolic acids	Phenolic acids	19764-02-4
WaYn005726	C23H26O10	Salicin 6'-O-Ferulate	Phenolic acids	Phenolic acids	-
WaYn005028	C20H22O9	Salicin 6'-O-Salicylate	Phenolic acids	Phenolic acids	-
Lmqp002784	C7H7NO2	Salicylamide	Alkaloids	Phenolamine	65-45-2
Lmgn001670	C7H6O3	Salicylic acid*	Phenolic acids	Phenolic acids	69-72-7
mws2367	C14H20O7	Salidroside	Phenolic acids	Phenolic acids	10338-51-9
Hmsn002598	C13H18O8	Salirepin	Phenolic acids	Phenolic acids	26652-12-0
Wmcp000010	C19H32O8	Sammangaoside A	Others	Others	-
Cmcp008329	C20H30O2	Sandaracopimaric acid	Terpenoids	Ditepenoids	471-74-9
Hmqn003158	C34H26O22	Sanguiin H1	Tannins	Tannin	-
Hmqn002738	C41H28O27	Sanguiin H11	Tannins	Tannin	-
Hmqn003212	C27H22O18	Sanguiin H4	Tannins	Tannin	84316-77-8
Lcsn000628	C27H22O18	Sanguiin H5	Tannins	Tannin	-
Lczn000070	C34H26O23	Sanguiin H7	Tannins	Tannin	98917-86-3
pmp000265	C21H10O13	Sanguisorbic acid dilactone	Phenolic acids	Phenolic acids	-
Lmtp004146	C15H14O5	Santalin	Others	Ketone compounds	7400-10-4
Zbdp005176	C16H12O7	Scandione	Flavonoids	Other Flavonoids	-
mws1660	C26H28O14	Schaftoside	Flavonoids	Flavones	51938-32-0
Lhhp111205	C30H44O4	Schisanlactone E	Terpenoids	Triterpene	136040-43-2
mws4008	C16H26O2	Sclareolide	Terpenoids	Ditepenoids	564-20-5
MWSCX014	C10H8O4	Scopoletin (7-Hydroxy-6-methoxycoumarin)	Lignans and Coumarins	Coumarins	92-61-5
Hmbp002498	C21H26O13	Scopoletin-7-O-xylosyl(1→6)glucoside	Lignans and Coumarins	Coumarins	-
zjbp120812	C22H32O8	Scutebarbolide C	Terpenoids	Ditepenoids	-
Lmdp006732	C16H12O6	Scutellarein-4'-methyl ether (5,6,7-Trihydroxy-4'-methoxyflavone)	Flavonoids	Flavones	6563-66-2
Lmtn003096	C26H36O11	Secoisolariciresinol 4-O-glucoside	Lignans and Coumarins	Lignans	-
Cmsn002480	C26H36O11	Secoisolariciresinol-9'-O-glucoside	Lignans and Coumarins	Lignans	63320-67-2
Zmsn003194	C16H22O10	Secologaoside	Others	Others	-
Hmcn000192	C7H14O7	Sedoheptulose	Others	Saccharides	3019-74-7
Lscp211203	C19H32O8	Sedumoside H	Others	Others	-
HX1227	C15H22O	Selina-3,7(11)-dien-8-one	Terpenoids	Monoterpenoids	-
Zmcp102201	C12H12O3	Senkyunolide B*	Others	Lactones	93236-67-0
pmp001230	C16H22O4	Senkyunolide M	Others	Lactones	146986-60-9
Lmrj001698	C9H18N2O4	Ser-Ile	Amino acids and derivatives	Amino acids and derivatives	91086-51-0
MW0156946	C25H27N5O5	Ser-Trp-Trp	Amino acids and derivatives	Amino acids and derivatives	-
HJN056	C30H38O10	Sesquimarocanol B	Phenolic acids	Phenolic acids	-
Lmmp002463	C28H32O16	Sexangularetin-3-O-glucoside-7-O-rhamnoside	Flavonoids	Flavonols	-
mws0154	C7H10O5	Shikimic acid	Organic acids	Organic acids	138-59-0
Lmmn005168	C20H32O4	Siegesbeckic acid	Terpenoids	Ditepenoids	-
pme3443	C11H12O4	Sinapinaldehyde	Phenolic acids	Phenolic acids	4206-58-0
pma0149	C15H16O9	Sinapoyl malate	Phenolic acids	Phenolic acids	92344-58-6
mad2394	C24H22O12	Sinapoyl-p-coumaroyltartaric acid	Phenolic acids	Phenolic acids	-
Lmhn002573	C17H20O11	Sinapoylglucuronic acid	Phenolic acids	Phenolic acids	-
mws0853	C11H14O4	Sinapyl alcohol*	Phenolic acids	Phenolic acids	537-33-7
Lhqp101805	C15H16O8	Skimmin (7-Hydroxycoumarin-7-O-glucoside)	Lignans and Coumarins	Coumarins	93-39-0
Lmmn000214	C18H32O15	Solatriose	Others	Saccharides	528-40-5
Zmpn000095	C6H15O9P	Sorbitol-6-phosphate	Others	Saccharides	20479-58-7
mws0018	C10H26N4	Spermine	Alkaloids	Alkaloids	71-44-3
MWSmce157	C7H13NO2	Stachydrine	Alkaloids	Pyrrole alkaloids	471-87-4
Lmqn000213	C24H42O21	Stachyose	Others	Saccharides	470-55-3
Zmzp005934	C18H37NO	Stearamide	Alkaloids	Alkaloids	124-26-5
mws1489	C18H36O2	Stearic Acid	Lipids	Free fatty acids	57-11-4
Wdbp006818	C18H18O5	Stemofuran P	Others	Others	-
Lmhn002379	C27H22O18	Strictinin*	Tannins	Tannin	517-46-4
mws0242	C8H14O4	Suberic Acid	Organic acids	Organic acids	505-48-6
mws0192	C4H6O4	Succinic acid*	Organic acids	Organic acids	110-15-6
Lmqp000873	C4H4O3	Succinic anhydride	Organic acids	Organic acids	108-30-5
pme3337	C14H17N5O8	Succinyladenosine	Nucleotides and derivatives	Nucleotides and derivatives	4542-23-8
mws1089	C12H23O14P	Sucrose-6-phosphate	Others	Saccharides	-
Wcfn003941	C12H18O7S	Sulfo jasmonate	Others	Others	-
mws1526	C16H22O9	Sweroside	Terpenoids	Monoterpenoids	14215-86-2
Zmln000899	C15H20O9	Syringaldehyde-4-O-glucoside	Phenolic acids	Phenolic acids	-
MWSHY0042	C9H10O4	Syringaldehyde; 4-Hydroxy-3,5-Dimethoxybenzaldehyde	Others	Aldehyde compounds	134-96-3
MWS20152	C22H26O8	Syringaresinol	Lignans and Coumarins	Lignans	21453-71-4
MWSHC2047	C28H36O13	Syringaresinol-4'-O-glucoside; Acanthoside B	Lignans and Coumarins	Lignans	7374-79-0
Lmsp004749	C29H34O17	Syringetin-3-O-rutinoside	Flavonoids	Flavonols	53430-50-5
Zbsn007580	C17H14O8	Syringetin; 3,5,7,4'-Tetrahydroxy-3',5'-dimethoxyflavone	Flavonoids	Flavonols	4423-37-4
mws0027	C9H10O5	Syringic acid	Phenolic acids	Phenolic acids	530-57-4
pmb0824	C25H28O13	Syringic acid-4-O-(6''-feruloyl)glucoside	Phenolic acids	Phenolic acids	-
mws0011	C17H24O9	Syringin	Phenolic acids	Phenolic acids	118-34-3
Hmyn000254	C18H18O4	Tababiphenyl C	Others	Chromone	1644433-50-0
Lmsp004721	C28H32O16	Tamarixetin-3-O-glucoside-7-O-rhamnoside*	Flavonoids	Flavonols	-
HJN051	C28H32O16	Tamarixetin-3-O-rutinoside	Flavonoids	Flavonols	-
mws0055	C20H20O7	Tangeretin (4',5,6,7,8-Pentamethoxyflavone)*	Flavonoids	Flavones	481-53-8
mws4016	C19H18O4	Tanshinone IIB	Quinones	PhenAnthraquinones	17397-93-2
Lmbn000193	C3H4O4	Tartronate semialdehyde*	Organic acids	Organic acids	2480-77-5
Lszp210010	C15H20N2O6	Tatarine	Alkaloids	Alkaloids	-
MWSHY0066	C15H12O7	Taxifolin(Dihydroquercetin)	Flavonoids	Flavanonols	480-18-2
mws1361	C21H22O11	Taxifolin-3-O-rhamnoside (Astilbin)	Flavonoids	Flavanonols	29838-67-3
MWSHY0130	C21H22O11	Taxifolin-7-O-rhamnoside	Flavonoids	Flavanonols	137592-12-2
Lmsn002071	C34H26O22	Tellimagrandin I	Tannins	Tannin	79786-08-6
MWS20203	C34H26O22	Tercatain	Tannins	Tannin	103744-87-2
pme0281	C8H6O4	Terephthalic acid	Phenolic acids	Phenolic acids	100-21-0
Wcfp007836	C18H39NO2	Tetradecyldiethanolamine	Alkaloids	Alkaloids	18924-66-8
pmn001528	C28H18O17	Tetragallic Acid(3''-O-galloyl-4''-O-galloyl-4-O-galloyl-galloyl acid)	Phenolic acids	Phenolic acids	-
Lmcn004686	C43H32O19	Theaflavate B;3'-O-(3,4,5-Trihydroxybenzoyl)	Tannins	Tannin	152542-70-6
mws1293	C29H24O12	Theaflavin	Tannins	Proanthocyanidins	4670-05-7
Lahp003174	C44H34O22	Theasinensin A	Flavonoids	Flavanols	-
Lahp002795	C37H30O18	Theasinensin B	Flavonoids	Flavanols	89064-32-4
MW0157556	C19H30N6O5	Thr-Arg-Phe	Amino acids and derivatives	Amino acids and derivatives	-
MW0157560	C19H30N6O6	Thr-Arg-Tyr	Amino acids and derivatives	Amino acids and derivatives	-
MW0157568	C10H18N4O6	Thr-Asn-Gly	Amino acids and derivatives	Amino acids and derivatives	-
MWS201477	C8H16N2O5	Thr-Thr	Amino acids and derivatives	Amino acids and derivatives	-
MWS201394	C13H18N2O5	Thr-Tyr	Amino acids and derivatives	Amino acids and derivatives	145295-02-9
Zmxp004722	C21H22O10	Thunberginol G 3'-Glucoside	Lignans and Coumarins	Coumarins	-
mws0251	C5H6N2O2	Thymine	Nucleotides and derivatives	Nucleotides and derivatives	65-71-4
Lmdn004051	C16H24O7	Thymoquinol-5-O-β-D-glucoside	Others	Others	-
Lmdn005428	C16H26O7	Thymuside A	Terpenoids	Monoterpenoids	-
Lmgn007652	C18H34O5	Tianshic acid	Organic acids	Organic acids	-
Hmln003169	C21H24O7	Trachelogenin	Lignans and Coumarins	Lignans	34209-69-3
MWSprf094	C27H34O12	Tracheloside*	Lignans and Coumarins	Lignans	33464-71-0
mws0216	C5H9NO3	Trans-4-Hydroxy-L-proline*	Amino acids and derivatives	Amino acids and derivatives	51-35-4
pmb0751	C16H16O7	Trans-5-O-(p-Coumaroyl)shikimate	Phenolic acids	Phenolic acids	-
MWS0434	C19H28O2	Trans-dehydrorosinone	Others	Ketone compounds	53-43-0
mws2523	C12H23O14P	Trehalose 6-phosphate	Others	Saccharides	4484-88-2
Lazn004665	C15H21N5O4	Triacanthinapioside	Alkaloids	Alkaloids	-
mws0920	C15H10O7	Tricetin (5,7,3',4',5'-Pentahydroxyflavone)	Flavonoids	Flavones	520-31-0
Wayn004603	C21H18O13	Tricetin 3'-glucuronide*	Flavonoids	Flavones	-
Wayn005694	C28H24O15	Tricetin 5-(2''-dihydroxybenzoylglucoside)	Flavonoids	Flavones	-
WaYn005543	C22H24O9	Trichocarposide	Phenolic acids	Phenolic acids	-
Lmzp004885	C17H14O7	Tricin (5,7,4'-Trihydroxy-3',5'-dimethoxyflavone)	Flavonoids	Flavones	520-32-1
pmb0746	C27H26O11	Tricin-4'-O-(guaiacylglycerol)ether	Flavonoids	Flavones	-
pmb1312	C33H36O16	Tricin-4'-O-(guaiacylglycerol)ether-7-O-glucoside	Flavonoids	Flavones	-
Zbsp005030	C22H22O11	Tricin-5-O-arabinoside	Flavonoids	Flavones	-
pmb0736	C23H24O12	Tricin-7-O-Glucoside	Flavonoids	Flavones	32769-01-0
MWS5231	C13H24O4	Tridecanedioic acid	Lipids	Free fatty acids	505-52-2
MWSslk154	C12H20O7	Triethyl citrate	Organic acids	Organic acids	77-93-0
MWS1840	C6H15N	Triethylamine	Alkaloids	Alkaloids	121-44-8
mws1172	C22H22O10	Trifolirhizin (Maackiain-3-O-glucoside)*	Flavonoids	Isoflavones	6807-83-6
pmn001523	C21H14O13	Trigallic acid	Phenolic acids	Phenolic acids	2131-66-0
pme2268	C7H7NO2	Trigonelline	Alkaloids	Pyridine alkaloids	535-83-1
Zmzp000145	C9H20N2O2	Trimethyllysine	Amino acids and derivatives	Amino acids and derivatives	23284-33-5
MW0158260	C24H28N4O6	Trp-Thr-Tyr	Amino acids and derivatives	Amino acids and derivatives	-
mws0005	C10H12N2	Tryptamine	Alkaloids	Plumerane	61-54-1
Sazp003601	C18H28O9	Tuberonic acid glucoside	Organic acids	Organic acids	120399-24-8
MWS201479	C11H14N2O4	Tyr-Gly*	Amino acids and derivatives	Amino acids and derivatives	673-08-5
MW0158714	C20H22N2O7S	Tyr-Met	Amino acids and derivatives	Amino acids and derivatives	-
mws2368	C8H10O2	Tyrosol; 4-Hydroxyphenylethanol	Phenolic acids	Phenolic acids	501-94-0
Ytmp206238	C30H48O5	Uncargenin C; 3β,6β,23-Trihydroxyolean-12-en-28-oic acid	Terpenoids	Triterpene	152243-70-4
MWS1900	C11H20O4	Undecanedioic acid	Lipids	Free fatty acids	1852-04-6
mws0752	C11H22O2	Undecylic Acid	Lipids	Free fatty acids	112-37-8
pme0257	C4H4N2O2	Uracil	Nucleotides and derivatives	Nucleotides and derivatives	66-22-8
mws0248	C9H12N2O6	Uridine	Nucleotides and derivatives	Nucleotides and derivatives	58-96-8
pme3007	C9H14N2O12P2	Uridine 5'-diphosphate	Nucleotides and derivatives	Nucleotides and derivatives	27821-45-0
pmb2922	C15H24N2O17P2	Uridine 5'-diphospho-D-glucose	Nucleotides and derivatives	Nucleotides and derivatives	133-89-1
Lmqn000780	C17H27N3O17P2	Uridine 5'-diphospho-N-acetylglucosamine	Nucleotides and derivatives	Nucleotides and derivatives	528-04-1
pme3188	C9H13N2O9P	Uridine 5'-monophosphate	Nucleotides and derivatives	Nucleotides and derivatives	58-97-9
MW0103685	C15H22N2O18P2	Uridine diphosphate glucuronic acid	Nucleotides and derivatives	Nucleotides and derivatives	2616-64-0
Zmfn000481	C14H22N2O16P2	Uridine-5'-Diphosphate-D-Xylose	Nucleotides and derivatives	Nucleotides and derivatives	3616-06-6
mws1409	C15H22N2O18P2	Uridine-5'-diphosphoglucuronic acid	Nucleotides and derivatives	Nucleotides and derivatives	-
mws0336	C6H6N2O2	Urocanic acid	Organic acids	Organic acids	104-98-3
Lmhp001670	C11H22N2O3	Val-Leu	Amino acids and derivatives	Amino acids and derivatives	3989-97-7
Lmhp002001	C14H20N2O3	Val-Phe	Amino acids and derivatives	Amino acids and derivatives	3918-92-1
MWS201400	C16H21N3O3	Val-Trp	Amino acids and derivatives	Amino acids and derivatives	24587-37-9
Cmhn000855	C27H22O19	Valoneoyl-D-glucose	Tannins	Tannin	-
mws0028	C8H8O4	Vanillic acid	Phenolic acids	Phenolic acids	121-34-6
MWSmce455	C9H10O4	Vanillic acid methyl ester	Phenolic acids	Phenolic acids	3943-74-6
MWSmce632	C10H10O4	Vanillin acetate	Phenolic acids	Phenolic acids	881-68-5
mws0458	C8H8O3	Vanillin; 4-Hydroxy-3-Methoxybenzaldehyde	Others	Aldehyde compounds	121-33-5
Zbsn009679	C17H14O6	Velutin (5,4'-dihydroxy-7,3'-dimethoxyflavone)*	Flavonoids	Flavones	25739-41-7
MWSmce393	C22H28O5	Veraguensin	Lignans and Coumarins	Lignans	19950-55-1
Ymjm000096	C32H50O6	Viburnenone B1 methyl ester	Terpenoids	Triterpene	-
Zmjp000966	C10H13N5O4	Vidarabine	Nucleotides and derivatives	Nucleotides and derivatives	5536-17-4
Latp009543	C20H22O5	Virgaurenolide A	Terpenoids	Sesquiterpenoids	-
Zmjp003291	C27H30O15	Vitexin-2''-O-galactoside	Flavonoids	Flavones	-
pmp001106	C27H30O15	Vitexin-2''-O-glucoside	Flavonoids	Flavones	61360-94-9
Zmjp003463	C26H28O14	Vitexin-2''-O-xyloside	Flavonoids	Flavones	-
Lmhn002321	C21H18O12	Vnilloylcaffeoyltartaric acid	Phenolic acids	Phenolic acids	-
mws1429	C13H20O3	Vomifoliol (Blumenol A)	Terpenoids	Monoterpenoids	189351-15-3
MWSHY0123	C16H12O5	Wogonin (5,7-Dihydroxy-8-Methoxyflavone)	Flavonoids	Flavones	632-85-9
pme0256	C5H4N4O2	Xanthine	Nucleotides and derivatives	Nucleotides and derivatives	69-89-6
Smln006854	C16H12O6	Xanthorin	Quinones	Anthraquinone	17526-15-7
pme0513	C5H12O5	Xylitol*	Others	Saccharides	87-99-0
Lmxp000939	C5H5N5	Zarzissine	Alkaloids	Alkaloids	160568-14-9
Yyhn011941	C30H48O5	acerogenic acid	Terpenoids	Triterpene	29038-42-4
Wbkp003667	C20H24O8	ailantinol D	Terpenoids	Ditepenoids	-
Hahp000801	C5H11NO2	alanine betaine	Alkaloids	Alkaloids	-
Wdzp011594	C32H48O6	alismaketone C 23-acetate	Terpenoids	Triterpene	-
Wdzp013478	C29H48O3	alismanin B	Terpenoids	Triterpene	-
Wdzp011667	C32H48O6	alismanin C	Terpenoids	Triterpene	-
Wdzp009160	C32H50O6	alisol D	Terpenoids	Triterpene	-
Wdxp011286	C32H46O6	alisol K 23-acetate	Terpenoids	Triterpene	-
Wdzp012332	C30H46O3	alisol X	Terpenoids	Triterpene	-
Wafn011571	C18H32O3	alpha-Hydroxylinoleic acid*	Lipids	Free fatty acids	57818-44-7
Zbyn003069	C28H32O18	ardimerin	Phenolic acids	Phenolic acids	-
Yajp005210	C15H24O	awabukinol	Terpenoids	Monoterpenoids	-
Lsjp211226	C31H34O11	buddlenol A	Lignans and Coumarins	Lignans	-
Hajp003546	C21H24O10	catechin-3-O-α-L-rhamnopyranoside	Flavonoids	Flavanols	103630-03-1
Ylyn012389	C30H46O5	celastolide	Terpenoids	Triterpene	-
pmf0470	C5H9NO3	cis-4-Hydroxy-D-proline*	Amino acids and derivatives	Amino acids and derivatives	2584-71-6
pmf0314	C20H34O	cis-Abienol	Terpenoids	Ditepenoids	17990-16-8
MWS1962	C10H16O	cis-Citral	Terpenoids	Monoterpenoids	5392-40-5
Lcsp002898	C21H31N5O10	cis-Zeatin-O-glucoside riboside	Alkaloids	Alkaloids	125225-72-1
Zazp002547	C11H12N2O2	cyclo-(Gly-Phe)	Amino acids and derivatives	Amino acids and derivatives	10125-07-2
Lcgn000239	C26H34O11	dihydrodehydrodiconiferyl alcohol-9-O-β-D-glucopyranoside	Lignans and Coumarins	Lignans	-
HX1340	C11H16O3	epiloliolide	Others	Others	-
Wmmp000173	C41H30O26	eugeniin	Tannins	Tannin	-
Zjmp102023	C19H18O5	iso-methyl-ophiopogonone B	Flavonoids	Other Flavonoids	-
MWS1776	C7H8O	m-Cresol	Phenolic acids	Phenolic acids	108-39-4
Zjmp102029	C19H18O6	methyl-iso-ophiopogonanone A	Flavonoids	Other Flavonoids	-
Zbyp002402	C13H18O7	methylarbutin	Phenolic acids	Phenolic acids	6032-32-2
Smcp001137	C11H9NO2	naphthisoxazol A	Alkaloids	Alkaloids	-
Lscp211209	C19H30O8	neosedumoside I	Others	Others	-
Wbjp001169	C11H12N2O3	o-Carboxy-5-hydroxytryptamine	Alkaloids	Alkaloids	-
pme1439	C9H8O3	p-Coumaric acid	Phenolic acids	Phenolic acids	501-98-4
mws1200	C10H10O3	p-Coumaric acid methyl ester	Phenolic acids	Phenolic acids	19367-38-5
Zmhn002301	C15H18O8	p-Coumaric acid-4-O-glucoside*	Phenolic acids	Phenolic acids	117405-48-8
Zmhn005413	C15H12O9	p-Dimeric galloyl methyl ester	Phenolic acids	Phenolic acids	-
Ymjm000152	C12H16O7	p-Hydroxypheny-β-D-allopyranoside	Phenolic acids	Phenolic acids	-
Haxp007330	C10H10O3	p-Methoxycinnamic acid	Others	Others	-
Yhhp003898	C19H32O8	phlomuroside	Terpenoids	Monoterpenoids	-
Lckn000306	C30H44O6	picfeltarraegenin VI	Terpenoids	Triterpene	-
Sacn004532	C23H26O11	plantainoside B	Phenolic acids	Phenolic acids	-
Ladp005389	C23H24O10	portulacanone D glucoside	Flavonoids	Other Flavonoids	-
Zbqn001255	C6H13NO2	propyl-L-alanine	Amino acids and derivatives	Amino acids and derivatives	-
Wmmp000175	C27H22O18	pterocaryaninB	Tannins	Tannin	-
Hajp003819	C15H14O6	rhusopolyphenol F	Phenolic acids	Phenolic acids	1445784-13-3
Ymmg000004	C15H22O	rosacorenone	Terpenoids	Sesquiterpenoids	-
Ylyn012627	C30H48O4	salaspermic acid	Terpenoids	Triterpene	71247-78-4
Sayp004148	C16H16O6	sappanol	Flavonoids	Other Flavonoids	111254-19-4
HX1292	C20H20O6	saucerneol K	Lignans and Coumarins	Lignans	-
Wasn000410	C6H15O8P	sn-glycero-3-phospho-(1'-sn-glycerol)	Others	Others	-
Zamn00402	C6H12O6	sorbose*	Others	Saccharides	3615-56-3
Jmhn004431	C23H22O14	syringetin-3-glucuronide	Flavonoids	Flavonols	-
Ladp004020	C22H22O12	tenuiflorin C glucoside	Flavonoids	Other Flavonoids	-
Zbjp003786	C19H20O4	tetrahydrobisdemethoxycurcumin	Phenolic acids	Phenolic acids	-
pme3009	C6H6O6	trans-Aconitic acid	Organic acids	Organic acids	4023-65-8
Hmap010205	C24H30O3	umbelliprenin	Lignans and Coumarins	Coumarins	23838-17-7
Wbjp001317	C11H10N2O2	vasicinone	Alkaloids	Alkaloids	486-64-6
Wbmn00859	C20H16O8	vitelignin A	Lignans and Coumarins	Lignans	-
Ylyn009578	C30H46O5	wilforic acid E	Terpenoids	Triterpene	-
Lmbn002648	C9H8O3	α-Hydroxycinnamic Acid*	Phenolic acids	Phenolic acids	5801-57-0
pme2380	C5H6O5	α-Ketoglutaric acid	Organic acids	Organic acids	328-50-7
mws0367	C18H30O2	α-Linolenic Acid*	Lipids	Free fatty acids	463-40-1
MWStz201	C14H12N2O2	β-Carboline-1-propanoic acid	Alkaloids	Plumerane	89915-39-9
Zbln001290	C14H20O9	β-Hydroxy-(3,4-dihydroxyphenylethanolyl)-glucoside	Phenolic acids	Phenolic acids	-
mws0147	C5H10O3	β-Hydroxyisovaleric acid	Organic acids	Organic acids	625-08-1
mws0675	C11H15N2O8P	β-Nicotinamide mononucleotide	Nucleotides and derivatives	Nucleotides and derivatives	1094-61-7
Hmgn002038	C29H34O16	β-Oxoacteoside	Phenolic acids	Phenolic acids	-
mws0976	C9H12N2O6	β-Pseudouridine	Nucleotides and derivatives	Nucleotides and derivatives	1445-07-4
pme3011	C4H9NO2	γ-Aminobutyric acid	Organic acids	Organic acids	56-12-2
pme2563	C8H14N2O5S	γ-Glu-Cys	Amino acids and derivatives	Amino acids and derivatives	636-58-8
Zbqp002414	C11H20N2O5	γ-Glu-Leu	Amino acids and derivatives	Amino acids and derivatives	-
Zmdn001564	C14H18N2O5	γ-Glu-Phe	Amino acids and derivatives	Amino acids and derivatives	7432-24-8
Zmdp001857	C14H18N2O6	γ-Glu-Tyr	Amino acids and derivatives	Amino acids and derivatives	7432-23-7
Zmdp001647	C10H18N2O5	γ-Glutamyl-L-valine	Amino acids and derivatives	Amino acids and derivatives	-
Wccp002543	C14H18N2O5	γ-Glutamylphenylalanine	Amino acids and derivatives	Amino acids and derivatives	7432-24-8
mws0366	C18H30O2	γ-Linolenic Acid*	Lipids	Free fatty acids	506-26-3
pmf0250	C28H42O2	γ-Tocotrienol	Others	Vitamin	14101-61-2
Zmdp000917	C6H13N3O2	δ-Guanidinovaleric acid	Organic acids	Organic acids	462-93-1

## Sheet: Table S2
Table S2. Differential metabolites (VIP > 1, fold change ≥ 2 or ≤0.5, p-value ≤ 0.05, Bulblet_vs_Leaf).
Index	Compounds	Class I	Class II	Formula	CAS	VIP	P-value	FDR	Fold_Change	Log2FC	Type
Yshs000052	6,30-Dihydroxy-3-oxo-lupane-20(29)-en-28-oic acid	Terpenoids	Triterpene	C30H46O5	-	1.36829	0.0137117	0.130162	785.372	9.61723	up
HX1251	Austrobailignan-5	Lignans and Coumarins	Lignans	C20H22O4	-	1.34004	0.00203477	0.0838841	408.331	8.67359	up
Zmgp004718	1-(4-hydroxy-3-methoxyphenyl)-7-phenyl-3,5-diheptanone	Others	Ketone compounds	C20H22O4	-	1.38253	0.0224874	0.148369	377.996	8.56223	up
HX1218	3-Acetoxy-18-hydroperoxy-12-oleanen-11-one	Terpenoids	Triterpene	C32H50O5	-	1.32342	0.0272517	0.157218	110.825	6.79214	up
HX1221	Liquidambronovic acid	Terpenoids	Triterpene	C30H46O3	-	1.3029	0.0320714	0.165174	53.3216	5.73665	up
Zjyp101803	16-O-Acetyliridal	Terpenoids	Triterpene	C32H52O5	-	1.35807	0.00738996	0.11363	46.7929	5.54822	up
Lmzn006418	Ceanothenic acid	Terpenoids	Triterpene	C29H42O4	5948-16-3	1.3679	0.00889998	0.119012	41.2613	5.36672	up
Yyhn011941	acerogenic acid	Terpenoids	Triterpene	C30H48O5	29038-42-4	1.31662	0.0305838	0.161987	37.7783	5.23949	up
Wbsp000037	1-[3-(4-methyl-6-oxocyclohex-1-en-1-yl)propyl]pyrrolidin-2-one	Others	Ketone compounds	C14H21NO2	-	1.39463	0.00673915	0.110095	35.9292	5.16709	up
Lmhn011477	Kadcoccinic acid G	Terpenoids	Triterpene	C30H46O5	1802768-42-8	1.34669	0.0269169	0.157218	27.34	4.77294	up
MWSslk108	O-Acetyl-L-carnitine	Alkaloids	Alkaloids	C9H17NO4	3040-38-8	1.39395	0.00667757	0.110095	24.5485	4.61757	up
Lmhn011584	Kadcoccinic acid C	Terpenoids	Triterpene	C30H44O4	1802768-38-2	1.28764	0.00552466	0.105733	22.1704	4.47056	up
mws1000	Fustin	Flavonoids	Flavanonols	C15H12O6	20725-03-5	1.30577	0.0402716	0.180472	21.9716	4.45757	up
HJAP077	15-Acetoxy-3-oxolanosta-7,9(11),24-trien-26-oic acid (Ganoderic Acid T-Q)	Terpenoids	Triterpene	C32H46O5	112430-66-7	1.2888	0.0233899	0.149548	17.2549	4.10893	up
Lmhp010908	LysoPC 19:1	Lipids	LPC	C27H54NO7P	-	1.38132	0.00520986	0.105733	13.9398	3.80114	up
Lmhn011098	Kadcotrione C	Terpenoids	Triterpene	C30H44O5	-	1.34328	0.00128962	0.0735564	13.707	3.77684	up
Lmqn009021	PI(18:1/0:0)	Lipids	Glycerol ester	C27H51O12P	-	1.16255	0.0278835	0.157358	13.5651	3.76182	up
Zbqp000949	5-methyl 1-propyl L-glutamate	Amino acids and derivatives	Amino acids and derivatives	C9H17NO4	-	1.37846	0.0401511	0.180472	12.9805	3.69827	up
Wdxp011286	alisol K 23-acetate	Terpenoids	Triterpene	C32H46O6	-	1.35427	0.0137041	0.130162	12.7267	3.66979	up
Ybhn010559	3-Hydroxy-20-oxo-30-norlupan-28-oic acid (Platanic acid)	Terpenoids	Triterpene	C29H46O4	6060-06-6	1.34396	0.034993	0.170624	12.7012	3.6669	up
mws1422	Epiafzelechin	Flavonoids	Flavanols	C15H14O5	24808-04-6	1.29098	0.0312859	0.164377	11.349	3.50449	up
Lmhp010515	LysoPC 17:0(2n isomer)*	Lipids	LPC	C25H52NO7P	-	1.317	0.000526071	0.0449448	10.6478	3.41249	up
Lmzn006582	2-Formyl-3-hydroxy-A(1)-norlup-20(29)-en-28-oic acid (Colubrinic acid)	Terpenoids	Triterpene	C30H46O4	-	1.36869	0.0443901	0.184486	10.4676	3.38786	up
Zbjp003786	tetrahydrobisdemethoxycurcumin	Phenolic acids	Phenolic acids	C19H20O4	-	1.28939	0.00569755	0.105733	9.60473	3.26374	up
mws1430	Lup-20(29)-en-3-one (Lupenone)	Terpenoids	Triterpene	C30H48O	1617-70-5	1.33256	0.0398857	0.180472	9.29374	3.21626	up
zjsp010404	1-(3,4-dihydroxyphenyl)-7-(4-hydroxyphenyl)-5-hepten-3-one	Others	Others	C19H20O4	-	1.27619	0.002251	0.0838841	8.83801	3.14372	up
Wbwn014148	Neokadsuranic acid C	Terpenoids	Triterpene	C30H46O4	123828-60-4	1.18954	0.0110262	0.122164	8.06527	3.01172	up
pme3961	2'-Deoxyadenosine*	Nucleotides and derivatives	Nucleotides and derivatives	C10H13N5O3	958-09-8	1.38826	0.00923553	0.119394	7.45381	2.89798	up
Lmmn009932	3-Hydroxy-24-methylene-9,19-cyclolanostan-26-oic acid (Ambolic acid)*	Terpenoids	Triterpene	C31H50O3	13878-93-8	1.32294	0.00295679	0.0907828	6.67584	2.73895	up
Ydyn013925	Methyl oleanolate*	Terpenoids	Triterpene	C31H50O3	1724-17-0	1.32294	0.00295679	0.0907828	6.67584	2.73895	up
Lalp013087	Bis(2-ethyl-hexyl)-phthalate	Phenolic acids	Phenolic acids	C24H38O4	-	1.19254	0.00850499	0.118527	6.36164	2.6694	up
Lmhp008833	LysoPC 16:1(2n isomer)*	Lipids	LPC	C24H48NO7P	-	1.15803	0.0128868	0.126698	6.33998	2.66448	up
Zjmp102707	3-epi-akebonic acid	Terpenoids	Triterpene	C29H44O3	-	1.32186	0.0205461	0.148369	5.71847	2.51563	up
pmp000436	13-Methyl-27-norolean-14-en-3-ol (Taraxerol)	Terpenoids	Triterpene	C30H50O	127-22-0	1.27846	0.0347644	0.170624	5.71753	2.51539	up
Wafn003834	Hydroxygeranyl 6-O-xylopyranosyl-glucopyranoside	Others	Others	C21H36O11	-	1.17222	0.0111699	0.122164	5.55548	2.47391	up
Zmdn001564	γ-Glu-Phe	Amino acids and derivatives	Amino acids and derivatives	C14H18N2O5	7432-24-8	1.35996	0.0345067	0.169948	5.41465	2.43687	up
Hmqn002118	7-Hydroxycoumarin;Umbelliferone	Lignans and Coumarins	Coumarins	C9H6O3	93-35-6	1.35795	0.0335451	0.168762	5.393	2.43109	up
mws0102	Indole-5-carboxylic acid*	Alkaloids	Plumerane	C9H7NO2	1670-81-1	1.36128	0.01319	0.127211	4.60292	2.20255	up
MW0155277	Phe-Lys-Phe	Amino acids and derivatives	Amino acids and derivatives	C24H32N4O4	-	1.13482	0.0305675	0.161987	4.27996	2.0976	up
ZBN0060	Quercetin-3,4'-Dimethyl Ether	Flavonoids	Flavonols	C17H14O7	33429-83-3	1.29301	0.00173923	0.0838841	4.14554	2.05156	up
Zmgp003417	1-(4-hydroxyphenyl)-7-phenyl-3,5-diheptanone	Others	Ketone compounds	C19H20O3	-	1.29224	0.0253398	0.153681	4.01224	2.00441	up
Wmzn000227	2,2-Dimethylsuccinic acid	Organic acids	Organic acids	C6H10O4	597-43-3	1.38019	0.00398322	0.098696	3.61564	1.85425	up
pmb0863	LysoPC 16:2(2n isomer)	Lipids	LPC	C24H46NO7P	-	1.18222	0.015532	0.133603	3.35744	1.74736	up
Zbqn010247	Rubiatriol	Terpenoids	Triterpene	C30H50O3	107694-02-0	1.13051	0.0411984	0.180743	3.33467	1.73754	up
Lmcp000282	L-Carnitine	Alkaloids	Alkaloids	C7H15NO3	541-15-1	1.31118	0.0441176	0.184486	3.14998	1.65534	up
zjbp120812	Scutebarbolide C	Terpenoids	Ditepenoids	C22H32O8	-	1.27547	0.0114464	0.122947	2.61353	1.386	up
Ymjm000096	Viburnenone B1 methyl ester	Terpenoids	Triterpene	C32H50O6	-	1.02726	0.043735	0.184419	2.42791	1.27972	up
MWSmce583	Piperonylic acid	Organic acids	Organic acids	C8H6O4	94-53-1	1.2968	0.0475298	0.190994	2.17782	1.12288	up
pmf0314	cis-Abienol	Terpenoids	Ditepenoids	C20H34O	17990-16-8	1.22219	0.0417157	0.181755	2.0602	1.04279	up
Wacn003131	2-O-P-Coumaroylhydroxycitric Acid	Phenolic acids	Phenolic acids	C15H14O10	-	1.16881	0.0305026	0.161987	0.475869	-1.07136	down
pmf0250	γ-Tocotrienol	Others	Vitamin	C28H42O2	14101-61-2	1.32166	0.0443986	0.184486	0.471096	-1.08591	down
Lmlp003161	N-Feruloylputrescine	Alkaloids	Phenolamine	C14H20N2O3	501-13-3	1.30665	0.0079801	0.11363	0.46193	-1.11425	down
Lmmn000806	Dimethylmalonic acid*	Organic acids	Organic acids	C5H8O4	595-46-0	1.17886	0.0213949	0.148369	0.456875	-1.13013	down
mws0473	2-Methylsuccinic acid*	Organic acids	Organic acids	C5H8O4	498-21-5	1.02746	0.0467571	0.18983	0.416903	-1.26222	down
Lmsn004714	1,6-Di-O-galloyl-2-O-p-coumaroyl-β-D-glucose*	Phenolic acids	Phenolic acids	C29H26O16	115713-49-0	1.20527	0.0229232	0.148661	0.412005	-1.27927	down
pme0151	5,6-Dihydrouracil	Nucleotides and derivatives	Nucleotides and derivatives	C4H6N2O2	504-07-4	1.20332	0.0287809	0.159309	0.405329	-1.30283	down
mws1587	L-Norleucine*	Amino acids and derivatives	Amino acids and derivatives	C6H13NO2	327-57-1	1.1662	0.0182578	0.144083	0.398023	-1.32908	down
mws0014	Ferulic acid*	Phenolic acids	Phenolic acids	C10H10O4	537-98-4	1.07048	0.0470402	0.189936	0.397144	-1.33227	down
Lmqp000873	Succinic anhydride	Organic acids	Organic acids	C4H4O3	108-30-5	1.02507	0.0280281	0.157358	0.392337	-1.34983	down
pma0134	D-Threose	Others	Saccharides	C4H8O4	95-43-2	1.12111	0.0194181	0.148369	0.381588	-1.38991	down
Lmmn003041	Isolariciresinol-9'-O-xyloside	Lignans and Coumarins	Lignans	C25H32O10	97055-97-5	1.23002	0.0091034	0.119012	0.374745	-1.41602	down
Hmsp003093	3,7-Dihydroxychromen-4-one	Others	Chromone	C9H6O4	-	1.30473	0.0243259	0.149724	0.374256	-1.4179	down
MWS04528	2-Amino-4-sulfinobutanoic acid	Amino acids and derivatives	Amino acids and derivatives	C4H9NO4S	2686-70-6	1.2013	0.010119	0.120356	0.369635	-1.43583	down
Lmmn002164	Monomethyl succinate*	Organic acids	Organic acids	C5H8O4	3878-55-5	1.1725	0.0257043	0.154462	0.369324	-1.43704	down
pme2559	N-Acetyl-L-Aspartic Acid	Amino acids and derivatives	Amino acids and derivatives	C6H9NO5	997-55-7	1.20024	0.0431216	0.183805	0.359813	-1.47468	down
Lmlp002205	Isololiolide	Terpenoids	Terpene	C11H16O3	38274-00-9	1.2669	0.020816	0.148369	0.356153	-1.48943	down
MWS201401	Ala-Asn	Amino acids and derivatives	Amino acids and derivatives	C7H13N3O4	31796-57-3	1.14885	0.0333468	0.168762	0.34939	-1.51709	down
Zmmp000606	2-Amino-4-hydroxy-3-methylpentanoic acid	Amino acids and derivatives	Amino acids and derivatives	C6H13NO3	-	1.13315	0.0489556	0.192677	0.340522	-1.55418	down
Lcsn000415	Keto-Deoxy-Nonulonic acid	Organic acids	Organic acids	C9H16O9	153666-19-4	1.24829	0.00951966	0.119884	0.336876	-1.56971	down
mws0255	Cytosine	Nucleotides and derivatives	Nucleotides and derivatives	C4H5N3O	71-30-7	1.34569	0.0213388	0.148369	0.33127	-1.59392	down
Zmhn002334	6-O-Feruloyl-β-D-glucose	Phenolic acids	Phenolic acids	C16H20O9	137887-25-3	1.1729	0.0216308	0.148369	0.325173	-1.62072	down
mws0944	5(Z),8(Z),11(Z)-Eicosatrienoic acid	Lipids	Free fatty acids	C20H34O2	20590-32-3	1.14606	0.04939	0.193131	0.324947	-1.62172	down
Jmzn003343	Saikolignanoside A	Lignans and Coumarins	Lignans	C26H34O11	-	1.29726	0.00220083	0.0838841	0.323894	-1.62641	down
MA10107783	3-[(1-Carboxyvinyl)oxy]benzoic acid	Phenolic acids	Phenolic acids	C10H8O5	16929-37-6	1.27952	0.0209664	0.148369	0.315254	-1.66541	down
MWSmce585	Methyl 3-aminopropanoate	Amino acids and derivatives	Amino acids and derivatives	C4H9NO2	4138-35-6	1.22514	0.0161669	0.134925	0.31514	-1.66593	down
Hmcp003852	Elemol	Terpenoids	Sesquiterpenoids	C15H26O	639-99-6	1.3559	0.000307584	0.0397568	0.312722	-1.67705	down
Wcgn005541	Cyrtominetin	Flavonoids	Flavones	C17H16O6	95272-99-4	1.3043	0.0406095	0.180538	0.311131	-1.68441	down
pme2122	Histamine	Alkaloids	Alkaloids	C5H9N3	51-45-6	1.33042	0.0240094	0.149724	0.309708	-1.69102	down
MWS0700	Neopterin	Alkaloids	Alkaloids	C9H11N5O4	2009-64-5	1.29741	0.0154621	0.133603	0.308914	-1.69472	down
pme2827	Palmitaldehyde	Lipids	Free fatty acids	C16H32O	629-80-1	1.35875	0.000269224	0.0377875	0.307211	-1.7027	down
pmb0302	2-Aminoethylphosphonate	Others	Others	C2H8NO3P	2041-14-7	1.24368	0.0421474	0.181988	0.305832	-1.70919	down
Wcfn008271	Danthron; 1,8-Dihydroxyanthraquinone	Quinones	Anthraquinone	C14H8O4	117-10-2	1.35747	0.00032372	0.0397568	0.305244	-1.71197	down
MWS00204g	N-Ethylglycine*	Amino acids and derivatives	Amino acids and derivatives	C4H9NO2	627-01-0	1.23839	0.0162938	0.135094	0.302239	-1.72624	down
pme3033	N,N-Dimethylglycine*	Amino acids and derivatives	Amino acids and derivatives	C4H9NO2	1118-68-9	1.24027	0.0171102	0.13836	0.301789	-1.72839	down
MWSmce128	4(3H)-Quinazolinone	Alkaloids	Alkaloids	C8H6N2O	491-36-1	1.24161	0.00914542	0.119012	0.300003	-1.73695	down
pmn001681	1-(4-Methoxyphenyl)-1-propanol	Phenolic acids	Phenolic acids	C10H14O2	5349-60-0	1.36515	0.00230533	0.0838841	0.29927	-1.74048	down
MWS1039a	3-Amino-2-methylpropanoic acid	Amino acids and derivatives	Amino acids and derivatives	C4H9NO2	4249-19-8	1.27129	0.0468948	0.189936	0.292253	-1.77471	down
MWS201477	Thr-Thr	Amino acids and derivatives	Amino acids and derivatives	C8H16N2O5	-	1.10702	0.048842	0.192677	0.289873	-1.78651	down
pme3017	2-Aminoisobutyric acid	Organic acids	Organic acids	C4H9NO2	62-57-7	1.24081	0.0123354	0.125507	0.28965	-1.78762	down
pme0109	Methyldopa	Amino acids and derivatives	Amino acids and derivatives	C10H13NO4	555-30-6	1.07187	0.0128296	0.126698	0.287536	-1.79818	down
MWSslk135	7,8-Dihydroxy-4-methylcoumarin	Lignans and Coumarins	Coumarins	C10H8O4	2107-77-9	1.20288	0.0215172	0.148369	0.287519	-1.79827	down
Lmsn003778	1-O-Caffeoyl-4-O-galloyl-β-D-glucose	Phenolic acids	Phenolic acids	C22H22O13	-	1.01972	0.0444002	0.184486	0.287383	-1.79895	down
MWS201447	Phe-Ala	Amino acids and derivatives	Amino acids and derivatives	C12H16N2O3	3918-87-4	1.31794	0.0300319	0.161987	0.282686	-1.82273	down
Lacp003991	Blumenol B Glucoside	Terpenoids	Sesquiterpenoids	C19H32O8	-	1.02776	0.0420687	0.181988	0.282061	-1.82592	down
Lmln007483	6,9,10-Trihydroxyoctadec-7-enoic acid; Sanleng acid	Lipids	Free fatty acids	C18H34O5	-	1.06685	0.0489192	0.192677	0.279337	-1.83992	down
pme1975	Malonic acid	Organic acids	Organic acids	C3H4O4	141-82-2	1.04674	0.0117257	0.123877	0.279179	-1.84074	down
Hmsn002598	Salirepin	Phenolic acids	Phenolic acids	C13H18O8	26652-12-0	1.17063	0.0209676	0.148369	0.278893	-1.84222	down
Hmjp004736	Epigallocatechin-3-O-(3,5-O-dimethyl)gallate	Flavonoids	Flavanols	C24H22O11	-	1.35747	0.00529768	0.105733	0.278085	-1.8464	down
Wasn001007	Isoascorbic acid 2-O-glucoside	Others	Vitamin	C12H18O11	-	1.04411	0.0264819	0.156267	0.274597	-1.86461	down
MWS20204	Methyl chebulagic acid	Tannins	Tannin	C42H32O27	-	1.21859	0.0118805	0.124177	0.269573	-1.89125	down
pmb0484	Choline	Alkaloids	Alkaloids	C5H14NO+	62-49-7	1.24893	0.0109172	0.122164	0.26774	-1.9011	down
mws4174	N-Acetyl-D-mannosamine	Others	Saccharides	C8H15NO6	7772-94-3	1.11445	0.00758974	0.11363	0.265575	-1.91281	down
Lmmn003020	Lyoniresinol	Lignans and Coumarins	Lignans	C22H28O8	14464-90-5	1.34112	0.0102287	0.120356	0.264085	-1.92093	down
Smbn003459	Carthamidin	Flavonoids	Flavanones	C15H12O6	479-54-9	1.10293	0.02622	0.155509	0.263201	-1.92576	down
MWS201466	Pro-Trp	Amino acids and derivatives	Amino acids and derivatives	C16H19N3O3	35310-39-5	1.07912	0.0153587	0.133603	0.261645	-1.93432	down
pme1777	Cyanidin-23-O-arabinoside	Flavonoids	Anthocyanidins	C27H31O16+	2611-67-8	1.18803	0.00471575	0.100767	0.257263	-1.95868	down
MWS201415	Pro-Asp	Amino acids and derivatives	Amino acids and derivatives	C9H14N2O5	85227-98-1	1.0415	0.0149468	0.132829	0.257106	-1.95957	down
Lmyn003131	Dioxindole-3-acetic acid	Alkaloids	Plumerane	C10H9NO4	-	1.05491	0.015274	0.133603	0.256582	-1.96251	down
mws0856	Quercetin-4'-O-glucoside (Spiraeoside)	Flavonoids	Flavonols	C21H20O12	20229-56-5	1.07884	0.0189253	0.145836	0.255098	-1.97088	down
pmb2643	Myristoleic acid	Lipids	Free fatty acids	C14H26O2	544-64-9	1.08665	0.0218324	0.148369	0.251041	-1.994	down
Zmpn000638	3-Guanidinopropionic acid	Organic acids	Organic acids	C4H9N3O2	353-09-3	1.00315	0.0221316	0.148369	0.244375	-2.03283	down
mws1409	Uridine-5'-diphosphoglucuronic acid	Nucleotides and derivatives	Nucleotides and derivatives	C15H22N2O18P2	-	1.09199	0.0342381	0.169465	0.243466	-2.03821	down
Hmln003169	Trachelogenin	Lignans and Coumarins	Lignans	C21H24O7	34209-69-3	1.24769	0.00219164	0.0838841	0.241466	-2.05011	down
pme0170	N-Acetyl-L-Arginine	Amino acids and derivatives	Amino acids and derivatives	C8H16N4O3	155-84-0	1.13414	0.00555765	0.105733	0.239501	-2.0619	down
MWS0933	1-Methylhistidine*	Amino acids and derivatives	Amino acids and derivatives	C7H11N3O2	332-80-9	1.13933	0.0349386	0.170624	0.238875	-2.06567	down
MWSCX014	Scopoletin (7-Hydroxy-6-methoxycoumarin)	Lignans and Coumarins	Coumarins	C10H8O4	92-61-5	1.23413	0.00436975	0.098696	0.237264	-2.07543	down
MWSmce264	Hydroxytyrosol	Phenolic acids	Phenolic acids	C8H10O3	10597-60-1	1.23543	0.0106043	0.122164	0.236244	-2.08165	down
pme1474	5'-Deoxy-5'-(methylthio)adenosine	Nucleotides and derivatives	Nucleotides and derivatives	C11H15N5O3S	2457-80-9	1.31788	0.0226462	0.148369	0.23569	-2.08504	down
pme0137	N-Acetyl-L-Glutamine	Amino acids and derivatives	Amino acids and derivatives	C7H12N2O4	2490-97-3	1.233	0.0335862	0.168762	0.235436	-2.08659	down
mws1050	O-Acetylserine	Amino acids and derivatives	Amino acids and derivatives	C5H9NO4	5147-00-2	1.2728	0.00088005	0.059631	0.231173	-2.11296	down
ML10172161	Hydroxypyruvic acid*	Organic acids	Organic acids	C3H4O4	1113-60-6	1.36203	0.0210711	0.148369	0.230492	-2.11721	down
Lmbn000193	Tartronate semialdehyde*	Organic acids	Organic acids	C3H4O4	2480-77-5	1.36203	0.0210711	0.148369	0.230492	-2.11721	down
mws5037	Ala-Leu	Amino acids and derivatives	Amino acids and derivatives	C9H18N2O3	3303-34-2	1.13409	0.015016	0.132829	0.230051	-2.11998	down
Yxxp003409	Broussonetine Y	Alkaloids	Pyrrole alkaloids	C18H37NO6	-	1.13518	0.0382529	0.177285	0.228683	-2.12858	down
Lmyp003599	Kaempferol-3-O-(6''-galloyl)glucoside*	Flavonoids	Flavonols	C28H24O15	56317-05-6	1.11817	0.0146266	0.132829	0.227826	-2.134	down
pmd0136	LysoPC 18:0(2n isomer)	Lipids	LPC	C26H54NO7P	-	1.28303	0.0164132	0.135512	0.227587	-2.13551	down
mws0126	LysoPC 18:0	Lipids	LPC	C26H54NO7P	19420-57-6	1.31947	0.0203969	0.148369	0.225365	-2.14966	down
ZBN0214	Myricetin-3-O-(2''-galloyl)glucoside	Flavonoids	Flavonols	C28H24O17	-	1.00065	0.00887703	0.119012	0.223528	-2.16147	down
mws1329	Quercetin-7-O-glucoside	Flavonoids	Flavonols	C21H20O12	491-50-9	1.14049	0.0212598	0.148369	0.221408	-2.17522	down
Lmsp004301	3',5,5',7-Tetrahydroxyflavanone-7-O-glucoside*	Flavonoids	Flavanones	C21H22O11	-	1.17869	0.0108835	0.122164	0.220154	-2.18341	down
Zbnp004170	Eriodictyol-3'-O-glucoside*	Flavonoids	Flavanones	C21H22O11	-	1.17869	0.0108835	0.122164	0.220154	-2.18341	down
Zbsn002848	Isostrictinin*	Tannins	Tannin	C27H22O18	87392-62-9	1.02519	0.0271517	0.157218	0.218336	-2.19538	down
Lcsn000628	Sanguiin H5	Tannins	Tannin	C27H22O18	-	1.02519	0.0271517	0.157218	0.218336	-2.19538	down
pmp000273	Gambiriin B3	Tannins	Tannin	C30H26O11	76236-90-3	1.12698	0.0390977	0.178761	0.217611	-2.20018	down
Hmlp002407	2-Hydroxy-1,4-benzoxazine-3(2H)-one (HBOA)	Alkaloids	Alkaloids	C8H7NO3	23520-34-5	1.36871	6.6875e-05	0.0297237	0.217283	-2.20235	down
MWS2413	N-acetyl-beta-alanine	Amino acids and derivatives	Amino acids and derivatives	C5H9NO3	3025-95-4	1.13007	0.0114501	0.122947	0.216322	-2.20875	down
Hmqn003054	9,10,11-Trihydroxy-12-octadecenoic acid	Lipids	Free fatty acids	C18H34O5	61911-67-9	1.2749	0.0129939	0.126698	0.213702	-2.22633	down
Lmxn000380	Digalactosylglycerol	Others	Saccharides	C15H28O13	-	1.09443	0.0402863	0.180472	0.208646	-2.26087	down
Lmjp003090	Isofraxidin-7-O-glucoside	Lignans and Coumarins	Coumarins	C17H20O10	483-91-0	1.27733	0.00109307	0.0671215	0.208457	-2.26218	down
MWS4471	N-Acetyl-L-Asparagine	Amino acids and derivatives	Amino acids and derivatives	C6H10N2O4	4033-40-3	1.13152	0.0322328	0.165174	0.207407	-2.26946	down
Qmyp010713	Hyperxanthone F	Flavonoids	Other Flavonoids	C16H12O7	-	1.10779	0.0256534	0.154462	0.202966	-2.30069	down
Zmtn001464	4,8-Dihydroxyquinoline-2-carboxylic acid	Organic acids	Organic acids	C10H7NO4	59-00-7	1.08697	0.0130112	0.126698	0.201891	-2.30835	down
MWS1798	2,4-Hexadienoic acid	Organic acids	Organic acids	C6H8O2	110-44-1	1.11331	0.00370654	0.098696	0.200885	-2.31556	down
pmf0290	2-Hydroxypyridine	Alkaloids	Pyridine alkaloids	C5H5NO	142-08-5	1.12761	0.0029404	0.0907828	0.197442	-2.3405	down
Lmyp003500	Kaempferol-3-O-(2''-galloyl)galactoside*	Flavonoids	Flavonols	C28H24O15	-	1.1346	0.00515946	0.105733	0.191719	-2.38293	down
HX1340	epiloliolide	Others	Others	C11H16O3	-	1.3476	0.0494376	0.193131	0.189613	-2.39887	down
Zmpn000199	D-Galactaric acid*	Others	Saccharides	C6H10O8	526-99-8	1.21766	0.00763922	0.11363	0.189223	-2.40184	down
mws0520	N-Acetyl-L-tyrosine	Amino acids and derivatives	Amino acids and derivatives	C11H13NO4	537-55-3	1.06583	0.0179001	0.142982	0.186926	-2.41946	down
pme1598	Hesperetin-5-O-glucoside	Flavonoids	Flavanones	C22H24O11	69651-80-5	1.17627	0.0143555	0.132829	0.183784	-2.44392	down
MWS201469	Glu-Arg	Amino acids and derivatives	Amino acids and derivatives	C11H21N5O5	7219-59-2	1.31613	0.00402717	0.098696	0.182721	-2.45228	down
Zmdp000917	δ-Guanidinovaleric acid	Organic acids	Organic acids	C6H13N3O2	462-93-1	1.3262	0.0234123	0.149548	0.182059	-2.45752	down
mws4176	Ala-Phe	Amino acids and derivatives	Amino acids and derivatives	C12H16N2O3	3061-90-3	1.37825	0.0122219	0.125507	0.179732	-2.47608	down
Zmyn000108	D-Saccharic acid*	Others	Saccharides	C6H10O8	87-73-0	1.2512	0.00781723	0.11363	0.179718	-2.47619	down
Lmhn004446	2-Methylene-3-(6-hydroxyhexyl)-butanedioic acid	Organic acids	Organic acids	C11H18O5	-	1.35864	0.0226762	0.148369	0.179566	-2.47742	down
mws1013	Esculetin (6,7-Dihydroxycoumarin)	Lignans and Coumarins	Coumarins	C9H6O4	305-01-1	1.33877	0.0321973	0.165174	0.179447	-2.47837	down
pmd0130	LysoPC 14:0	Lipids	LPC	C22H46NO7P	20559-16-4	1.32102	0.027375	0.157218	0.179407	-2.47869	down
Zmyn005252	3-Hydroxy-palmitic acid methyl ester	Lipids	Free fatty acids	C17H34O3	51883-36-4	1.16128	0.0193936	0.148369	0.179328	-2.47933	down
YC512118	Oleamide (9-Octadecenamide)	Others	Others	C18H35NO	301-02-0	1.34978	0.000141349	0.0297237	0.179161	-2.48067	down
Zmjp000624	Pyridoxal	Others	Vitamin	C8H9NO3	66-72-8	1.33868	0.030863	0.162589	0.177615	-2.49318	down
pme3732	Cytidine	Nucleotides and derivatives	Nucleotides and derivatives	C9H13N3O5	65-46-3	1.33159	0.0299129	0.161987	0.177552	-2.49369	down
Lmhp001670	Val-Leu	Amino acids and derivatives	Amino acids and derivatives	C11H22N2O3	3989-97-7	1.36871	0.00585277	0.105733	0.177531	-2.49386	down
mws1189	D-Galacturonic acid*	Others	Saccharides	C6H10O7	685-73-4	1.26473	0.00433742	0.098696	0.174144	-2.52165	down
MWSmce349	Laurocapram	Alkaloids	Alkaloids	C18H35NO	59227-89-3	1.34906	0.00136795	0.0735564	0.173717	-2.52519	down
Wasn001246	4-O-Galloylquinic Acid	Phenolic acids	Phenolic acids	C14H16O10	110170-37-1	1.02432	0.00359384	0.098696	0.17256	-2.53483	down
pmb0998	Guanosine 5'-monophosphate	Nucleotides and derivatives	Nucleotides and derivatives	C10H14N5O8P	85-32-5	1.19269	0.0145737	0.132829	0.171598	-2.5429	down
pmp001141	Cimicifugamide	Alkaloids	Phenolamine	C25H31NO10	-	1.11519	0.0200573	0.148369	0.170359	-2.55335	down
Hmcn000192	Sedoheptulose	Others	Saccharides	C7H14O7	3019-74-7	1.32564	0.0208577	0.148369	0.170331	-2.55359	down
ML10176345	3-Dehydroshikimic acid	Organic acids	Organic acids	C7H8O5	2922-42-1	1.20148	0.0059727	0.105733	0.170071	-2.55579	down
Lmmp003271	Gossypetin-8-O-glucoside	Flavonoids	Flavonols	C21H20O13	652-78-8	1.16873	0.00321901	0.0961106	0.169779	-2.55827	down
mws0027	Syringic acid	Phenolic acids	Phenolic acids	C9H10O5	530-57-4	1.15145	0.0187276	0.145143	0.169208	-2.56313	down
Wahp004841	Homoeriodictyol-7-O-β-O-glucoside*	Flavonoids	Flavanones	C22H24O11	-	1.12388	0.00909513	0.119012	0.168176	-2.57196	down
Lmhp002031	Leu-Leu	Amino acids and derivatives	Amino acids and derivatives	C12H24N2O3	3303-31-9	1.37468	0.0254728	0.154013	0.166679	-2.58486	down
Zmgn000217	Itaconic acid	Organic acids	Organic acids	C5H6O4	97-65-4	1.02369	0.00436088	0.098696	0.166002	-2.59073	down
Lmfp003403	Quercetagetin-7-O-glucoside(Quercetagitrin)*	Flavonoids	Flavonols	C21H20O13	548-75-4	1.05529	0.014148	0.132829	0.165903	-2.59159	down
Zahp013600	Octadec-2-enamide	Alkaloids	Alkaloids	C18H35NO	-	1.36485	6.39778e-05	0.0297237	0.165889	-2.59171	down
mws0133	Nicotinamide	Others	Vitamin	C6H6N2O	98-92-0	1.31102	0.0170686	0.13836	0.164764	-2.60153	down
Lmmn000774	Dihydrocaffeoylglucose	Phenolic acids	Phenolic acids	C15H20O9	-	1.02274	0.0298269	0.161987	0.164274	-2.60583	down
pme3096	Aminomalonic acid	Organic acids	Organic acids	C3H5NO4	1068-84-4	1.12371	0.00160053	0.0820672	0.162126	-2.62481	down
MWS201400	Val-Trp	Amino acids and derivatives	Amino acids and derivatives	C16H21N3O3	24587-37-9	1.28444	0.0060799	0.10667	0.161161	-2.63342	down
Zahp012577	Octadecadienamide	Alkaloids	Alkaloids	C18H33NO	-	1.35152	0.0321894	0.165174	0.161052	-2.6344	down
Zahp006511	N-((9E,11E)-13-methylpentadeca-9,11-dien-1-yl)acetamide	Alkaloids	Alkaloids	C18H33NO	-	1.35416	0.0290903	0.160119	0.160581	-2.63863	down
Lmpp003465	Myricetin-3-O-β-D-glucoside*	Flavonoids	Flavonols	C21H20O13	19833-12-6	1.07545	0.0161869	0.134925	0.160507	-2.63929	down
Wmln000659	3-Methyl-4,8-dihydroxy-3,4-dihydroisocoumarin	Lignans and Coumarins	Coumarins	C10H10O4	33788-22-6	1.16921	0.00373284	0.098696	0.15992	-2.64458	down
MWS201054	O-Acetyl-L-homoserine	Amino acids and derivatives	Amino acids and derivatives	C6H11NO4	250736-84-6	1.35195	0.0322783	0.165174	0.159598	-2.64748	down
Lmhp002764	Cyclo(Pro-Leu)	Amino acids and derivatives	Amino acids and derivatives	C11H18N2O2	5654-86-4	1.36711	0.0378574	0.177285	0.159108	-2.65192	down
Lmhp012042	2-Linoleoylglycerol	Lipids	Glycerol ester	C21H38O4	3443-82-1	1.20445	0.0112068	0.122164	0.159037	-2.65257	down
Lmhp001430	Cyclo(Pro-Glu)	Amino acids and derivatives	Amino acids and derivatives	C10H14N2O4	-	1.34253	0.00469558	0.100767	0.158808	-2.65464	down
Zmsn004995	7S-O-methyl morroniside	Others	Others	C18H28O11	-	1.30679	0.0181512	0.143819	0.158338	-2.65892	down
mws0470	Methylmalonic acid*	Organic acids	Organic acids	C4H6O4	516-05-2	1.14842	0.00332597	0.0961106	0.15696	-2.67153	down
mws0192	Succinic acid*	Organic acids	Organic acids	C4H6O4	110-15-6	1.14842	0.00332597	0.0961106	0.15696	-2.67153	down
Hmlp001371	Cyclo(Tyr-Ala)	Amino acids and derivatives	Amino acids and derivatives	C12H14N2O3	21754-26-7	1.25186	0.000520531	0.0449448	0.155588	-2.6842	down
pme3705	D-Glucoronic acid*	Others	Saccharides	C6H10O7	6556-12-3	1.26464	0.001061	0.0671215	0.155308	-2.68679	down
Yalp003517	30-Hydroxyfraxinellone	Terpenoids	Sesquiterpenoids	C14H16O4	-	1.37198	0.0224072	0.148369	0.154748	-2.69201	down
Lahp004642	Prunin 6''-O-Gallate	Flavonoids	Flavanones	C28H26O14	54835-98-2	1.23293	0.0241606	0.149724	0.154045	-2.69858	down
Lmmp001947	Gossypetin-3-O-glucoside*	Flavonoids	Flavonols	C21H20O13	-	1.09916	0.00221296	0.0838841	0.153671	-2.70208	down
Wmyn000212	4-hydroxy-3-methoxyphenyl 1-O-β-D-(6'-O-galloyol)-glucopyranoside	Phenolic acids	Phenolic acids	C20H22O12	-	1.05223	0.00226771	0.0838841	0.152662	-2.71159	down
Lhdp120312	3-Hydroxy-7,8-dehydro-ionol-9-O-β-D-glucopyranoside	Terpenoids	Monoterpenoids	C19H32O7	-	1.22308	0.0386897	0.178045	0.152411	-2.71396	down
mws0376	Fumaric acid	Organic acids	Organic acids	C4H4O4	110-17-8	1.10111	0.0480037	0.192113	0.151741	-2.72032	down
Zmgn000173	D-Ribose	Others	Saccharides	C5H10O5	50-69-1	1.17053	0.00238888	0.0838841	0.151107	-2.72636	down
pme3184	2'-Deoxyadenosine-5'-monophosphate	Nucleotides and derivatives	Nucleotides and derivatives	C10H14N5O6P	653-63-4	1.06153	0.0481616	0.192133	0.148357	-2.75286	down
Lmdn003674	6-O-p-HydroxybenzoylAjugol	Terpenoids	Monoterpenoids	C22H28O11	-	1.29375	0.0319922	0.165174	0.148033	-2.75601	down
Lmcn009122	(7Z)-Hexadecenoic acid*	Lipids	Free fatty acids	C16H30O2	2416-19-5	1.22296	0.0225593	0.148369	0.147836	-2.75793	down
mws0361	Palmitoleic Acid*	Lipids	Free fatty acids	C16H30O2	373-49-9	1.22296	0.0225593	0.148369	0.147836	-2.75793	down
Lmtp003948	3',5',5,7-Tetrahydroxy-4'-methoxyflavanone-3'-O-glucoside	Flavonoids	Flavones	C22H24O12	-	1.11372	0.0201943	0.148369	0.147563	-2.7606	down
Lmdp002969	Myricetin-3-O-galactoside*	Flavonoids	Flavonols	C21H20O13	15648-86-9	1.05664	0.00138503	0.0735564	0.147349	-2.76269	down
pmb2640	Dodecanoic acid (Lauric acid)	Lipids	Free fatty acids	C12H24O2	143-07-7	1.35381	0.0103727	0.121324	0.146965	-2.76645	down
Hamp011640	Hexadecanamide	Alkaloids	Alkaloids	C16H33NO	629-54-9	1.36722	0.0273713	0.157218	0.146878	-2.76731	down
MWS201424	Ile-Asn	Amino acids and derivatives	Amino acids and derivatives	C10H19N3O4	59652-59-4	1.25302	0.00384832	0.098696	0.146376	-2.77225	down
Lmfn002823	Cinchonain Ib	Flavonoids	Flavanols	C24H20O9	85081-24-9	1.10465	0.0223465	0.148369	0.146199	-2.77399	down
Wchn003545	3-Hydroxy-5-Methoxyphenyl-6-O-Galloyl-Beta-D-Galactopyranoside	Others	Others	C20H22O12	-	1.09814	0.00162882	0.0820672	0.145317	-2.78273	down
Zbfn008704	2,3,3-trihydroxypropyl octadeca-9,12-dienoate	Lipids	Free fatty acids	C21H38O5	-	1.24895	0.0368385	0.176036	0.144858	-2.78729	down
MWS2430	13-methylmyristic acid	Lipids	Free fatty acids	C15H30O2	2485-71-4	1.35181	0.024157	0.149724	0.143727	-2.7986	down
Zmzp005934	Stearamide	Alkaloids	Alkaloids	C18H37NO	124-26-5	1.3691	0.0205107	0.148369	0.143387	-2.80201	down
MWSslk118	2,2'-Cyclouridine	Alkaloids	Alkaloids	C9H10N2O5	3736-77-4	1.18129	0.00896926	0.119012	0.143006	-2.80585	down
Lmhp001732	Pro-Phe	Amino acids and derivatives	Amino acids and derivatives	C14H18N2O3	13589-02-1	1.38346	0.0107693	0.122164	0.14188	-2.81725	down
MA10039492	Dehydroascorbic acid	Others	Vitamin	C6H6O6	490-83-5	1.30846	0.0236711	0.149724	0.140617	-2.83016	down
Lmdn001560	6-DeoxyCatalpol	Terpenoids	Monoterpenoids	C15H22O9	99499-99-7	1.19139	0.00329822	0.0961106	0.140365	-2.83275	down
Wbjp001317	vasicinone	Alkaloids	Alkaloids	C11H10N2O2	486-64-6	1.06013	0.00866186	0.119012	0.139908	-2.83745	down
MWS4354	N6-methyladenosine	Nucleotides and derivatives	Nucleotides and derivatives	C11H15N5O4	1867-73-8	1.29608	0.000182178	0.0298316	0.139199	-2.84478	down
Wmmp000175	pterocaryaninB	Tannins	Tannin	C27H22O18	-	1.05558	0.044831	0.184681	0.138795	-2.84897	down
Zmjn003398	2-Dodecenedioic acid	Lipids	Free fatty acids	C12H20O4	6402-36-4	1.35086	0.0237847	0.149724	0.138558	-2.85144	down
Lmxn004090	6''-O-Caffeoylharpagide	Terpenoids	Terpene	C24H30O13	1147125-45-8	1.18361	0.0446083	0.184486	0.138201	-2.85516	down
HJN051	Tamarixetin-3-O-rutinoside	Flavonoids	Flavonols	C28H32O16	-	1.29763	0.0065693	0.109396	0.137341	-2.86417	down
MWSmce676	D-Arabinose*	Others	Saccharides	C5H10O5	10323-20-3	1.17173	0.0145592	0.132829	0.137246	-2.86517	down
MWSmce682	DL-Xylose*	Others	Saccharides	C5H10O5	25990-60-7	1.17173	0.0145592	0.132829	0.137246	-2.86517	down
NK10253223	2-Amino-3-methoxybenzoic acid	Phenolic acids	Phenolic acids	C8H9NO3	3177-80-8	1.33449	0.00948256	0.119884	0.136669	-2.87124	down
MWSmce581	2,4-Dihydroxybenzaldehyde	Others	Aldehyde compounds	C7H6O3	95-01-2	1.17651	0.0421688	0.181988	0.136596	-2.87201	down
Lmzp002365	Hesperetin-7-O-glucoside*	Flavonoids	Flavanones	C22H24O11	31712-49-9	1.17106	0.00677941	0.110095	0.135926	-2.87911	down
Lmsn005754	1-O-Galloyl-2-O-Cinnamoyl-β-D-glucose	Phenolic acids	Phenolic acids	C22H22O11	56994-83-3	1.33026	0.0371628	0.176036	0.133275	-2.90753	down
Wcsn010496	6,10,14-Trimethylpentadeca-5,9-Diene-2,13-Dione	Others	Others	C18H30O2	-	1.33068	0.0497891	0.194118	0.133158	-2.90879	down
pme0181	3-Methyl-L-Histidine*	Amino acids and derivatives	Amino acids and derivatives	C7H11N3O2	368-16-1	1.27483	0.0345086	0.169948	0.131476	-2.92713	down
Lmsn005333	4-O-Galloyl-1-O-Cinnamoyl-β-D-glucose*	Phenolic acids	Phenolic acids	C22H22O11	-	1.31684	0.0478563	0.191914	0.131346	-2.92855	down
mws0232	Riboflavin (Vitamin B2)	Others	Vitamin	C17H20N4O6	83-88-5	1.29646	0.00797624	0.11363	0.130505	-2.93782	down
Cmsp002787	3,4'-Dihydroxy-3',5'-dimethoxypropiophenone	Others	Ketone compounds	C11H14O5	136196-47-9	1.38347	0.0159387	0.134925	0.129663	-2.94716	down
Lmrj002087	Ile-Asp	Amino acids and derivatives	Amino acids and derivatives	C10H18N2O5	-	1.23569	0.000364039	0.0420786	0.127752	-2.96859	down
Qazn002648	Forsythoside E	Phenolic acids	Phenolic acids	C20H30O12	93675-88-8	1.20041	0.00282294	0.0907828	0.126199	-2.98623	down
Wasn005621	Glucosyl 9-hydroxy-3-methyldec-2-enoic acid	Others	Others	C17H30O8	-	1.19144	0.0144441	0.132829	0.123688	-3.01522	down
Zmjp000966	Vidarabine	Nucleotides and derivatives	Nucleotides and derivatives	C10H13N5O4	5536-17-4	1.37211	0.0125256	0.126219	0.122349	-3.03093	down
Lmrj001698	Ser-Ile	Amino acids and derivatives	Amino acids and derivatives	C9H18N2O4	91086-51-0	1.38147	0.00101894	0.0667403	0.12154	-3.04049	down
Zmyp000878	Crotonoside; 2-Hydroxyadenosine	Nucleotides and derivatives	Nucleotides and derivatives	C10H13N5O5	1818-71-9	1.37264	0.0199822	0.148369	0.120897	-3.04815	down
pme0534	Gluconic acid	Others	Saccharides	C6H12O7	526-95-4	1.27606	0.0185026	0.145143	0.119056	-3.07028	down
mws0281	Citric Acid	Organic acids	Organic acids	C6H8O7	77-92-9	1.00126	0.00232339	0.0838841	0.118953	-3.07154	down
Zmyn000247	2-Hydroxyglutaric Acid	Organic acids	Organic acids	C5H8O5	13095-48-2	1.09878	0.0011881	0.0707457	0.118362	-3.07873	down
Lmcn004686	Theaflavate B;3'-O-(3,4,5-Trihydroxybenzoyl)	Tannins	Tannin	C43H32O19	152542-70-6	1.35834	0.0381909	0.177285	0.117626	-3.08772	down
MW0149768	Gln-Met-Met	Amino acids and derivatives	Amino acids and derivatives	C15H28N4O5S2	-	1.31879	0.0187614	0.145143	0.117179	-3.09321	down
MWSmce039	Isonicotinic acid	Others	Vitamin	C6H5NO2	55-22-1	1.11648	0.0115186	0.123012	0.117091	-3.0943	down
MWS201458	Phe-Ile	Amino acids and derivatives	Amino acids and derivatives	C15H22N2O3	22951-94-6	1.34508	0.0279856	0.157358	0.116055	-3.10712	down
Wcfp003475	6,7-dimethyl-4-(2,3,4,5-tetrahydroxypentyl)-1H-quinoxaline-2,3-dione	Others	Others	C15H20N2O6	-	1.29091	0.000796277	0.0579512	0.116042	-3.10728	down
Lszp210010	Tatarine	Alkaloids	Alkaloids	C15H20N2O6	-	1.29091	0.000796277	0.0579512	0.116042	-3.10728	down
Zbyp002402	methylarbutin	Phenolic acids	Phenolic acids	C13H18O7	6032-32-2	1.33782	0.0130244	0.126698	0.115508	-3.11393	down
pme0183	Isoguanine	Nucleotides and derivatives	Nucleotides and derivatives	C5H5N5O	3373-53-3	1.33854	0.0383624	0.177285	0.113743	-3.13615	down
mws0629	Asp-Phe	Amino acids and derivatives	Amino acids and derivatives	C13H16N2O5	13433-09-5	1.16524	0.00777153	0.11363	0.113282	-3.14201	down
pmn001526	1,6-Di-O-galloyl-β-D-glucose	Phenolic acids	Phenolic acids	C20H20O14	-	1.028	0.00183227	0.0838841	0.113259	-3.14231	down
Hmyn000254	Tababiphenyl C	Others	Chromone	C18H18O4	1644433-50-0	1.30162	0.0439636	0.184486	0.113184	-3.14326	down
Wcjp002955	Clivatine	Alkaloids	Alkaloids	C21H25NO7	1355-66-4	1.23443	0.00209965	0.0838841	0.112875	-3.14721	down
mws5035	Leu-Phe	Amino acids and derivatives	Amino acids and derivatives	C15H22N2O3	56217-82-4	1.37389	0.0411312	0.180743	0.111809	-3.16089	down
Zbyp004485	3-O-Galloylbergenin	Lignans and Coumarins	Coumarins	C21H20O13	-	1.24038	0.0365303	0.176036	0.111348	-3.16685	down
pme2589	2-Oxoadipic acid	Organic acids	Organic acids	C6H8O5	3184-35-8	1.27333	0.000256883	0.0377875	0.11108	-3.17033	down
mws0566	4-Methylcatechol	Phenolic acids	Phenolic acids	C7H8O2	452-86-8	1.29315	0.0303823	0.161987	0.110473	-3.17823	down
Zbqn002456	N-(3,4,5-trihydroxycinnamicacid)-alanine	Amino acids and derivatives	Amino acids and derivatives	C12H13NO6	-	1.1892	0.0302531	0.161987	0.110089	-3.18326	down
MWSHC20163	Cetostearic acid	Lipids	Free fatty acids	C16H32O2	-	1.38547	0.00986726	0.119884	0.110074	-3.18345	down
pmb2826	L-Citramalic acid	Organic acids	Organic acids	C5H8O5	6236-09-5	1.07072	0.00432365	0.098696	0.110072	-3.18348	down
Zmyn000230	2-Dehydro-3-deoxy-L-arabinonate	Others	Saccharides	C5H8O5	-	1.08197	0.000755666	0.0579512	0.108739	-3.20106	down
mws0359	Pentadecanoic Acid	Lipids	Free fatty acids	C15H30O2	1002-84-2	1.35147	0.0221788	0.148369	0.108637	-3.20242	down
Smlp002277	Cyanidin-8-O-arabinoside	Flavonoids	Anthocyanidins	C21H21O11+	-	1.26486	0.0186869	0.145143	0.107914	-3.21205	down
MWStz054	2,4,6,6-Tetramethyl-3(6H)-pyridinone	Alkaloids	Pyridine alkaloids	C9H13NO	203524-64-5	1.24456	0.00717307	0.11363	0.106929	-3.22527	down
Lcsn002223	12-Hydroxyjasmonic Acid Glucoside	Organic acids	Organic acids	C18H28O9	124649-25-8	1.18162	0.0404102	0.180472	0.106715	-3.22817	down
Zmgn001039	S-Ribosyl-L-homocysteine	Amino acids and derivatives	Amino acids and derivatives	C9H17NO6S	-	1.36002	0.0274432	0.157218	0.104641	-3.25648	down
Hmtn001358	2-(D-Glucosyloxy)-4-hydroxybenzeneacetonitrile	Alkaloids	Phenolamine	C14H17NO7	-	1.20342	0.0416301	0.181755	0.103254	-3.27574	down
pme2246	Ellagic acid	Tannins	Tannin	C14H6O8	476-66-4	1.18631	0.0432288	0.183863	0.0998972	-3.32341	down
mws1337	D-Pantothenic Acid	Others	Vitamin	C9H17NO5	79-83-4	1.2425	0.00978673	0.119884	0.0993709	-3.33103	down
pmp000596	Quercetin-3-O-(2''-O-galactosyl)glucoside	Flavonoids	Flavonols	C27H30O17	56782-99-1	1.30067	0.0127313	0.126698	0.0985263	-3.34335	down
pmd0132	LysoPC 16:0(2n isomer)	Lipids	LPC	C24H50NO7P	-	1.26251	0.00568746	0.105733	0.0984626	-3.34428	down
pmd0143	LysoPC 20:0	Lipids	LPC	C28H58NO7P	108341-80-6	1.3471	0.00464885	0.100767	0.0980988	-3.34962	down
pmb0855	LysoPC 16:0	Lipids	LPC	C24H50NO7P	17364-16-8	1.25297	0.00722203	0.11363	0.0969298	-3.36692	down
pma3101	Nicotinate D-ribonucleoside	Others	Vitamin	C11H14NO6+	17720-18-2	1.16144	0.0274222	0.157218	0.0968681	-3.36784	down
Lacp005171	3-(3'-Hydroxybutyl)-2,4,4-trimethylcyclohexa-2,5-dienone glucoside	Terpenoids	Sesquiterpenoids	C19H30O7	-	1.38157	0.000151266	0.0297237	0.0965781	-3.37216	down
mws0154	Shikimic acid	Organic acids	Organic acids	C7H10O5	138-59-0	1.22991	0.000386642	0.0422084	0.0965396	-3.37274	down
mws0371	Cis-4,7,10,13,16,19-Docosahexaenoic Acid	Lipids	Free fatty acids	C22H32O2	6217-54-5	1.35523	0.0101445	0.120356	0.0959388	-3.38174	down
Hmln001763	Geraniinic acid B	Tannins	Tannin	C41H28O27	-	1.13912	0.00189523	0.0838841	0.0956039	-3.38679	down
Wcsn010254	4-[3-(4,8-dimethylnona-3,7-dienyl)-3-methyloxiran-2-yl]butan-2-one*	Others	Others	C18H30O2	-	1.25075	0.0467098	0.18983	0.095596	-3.38691	down
Lhfp110342	Fukinolic acid	Tannins	Tannin	C20H18O11	50982-40-6	1.26061	0.0396638	0.180342	0.0950046	-3.39586	down
MWS20205	Geraniin	Tannins	Tannin	C41H28O27	60976-49-0	1.37004	0.0391181	0.178761	0.0944174	-3.4048	down
mws0902	Liquiritigenin	Flavonoids	Flavanones	C15H12O4	578-86-9	1.31062	0.0409166	0.180743	0.094058	-3.4103	down
mws0344	D-Xylonic acid	Others	Saccharides	C5H10O6	526-91-0	1.16986	0.00138423	0.0735564	0.0936735	-3.41621	down
Lmsn003582	1-O-Galloyl-4-O-p-Coumaroyl-β-D-glucose	Phenolic acids	Phenolic acids	C22H22O12	-	1.3246	0.0123225	0.125507	0.0930192	-3.42633	down
Lazn003560	Methoxy-erythro-Guaiacyl glycerol β-threo-syringyl glycerol ether	Lignans and Coumarins	Lignans	C22H30O11	-	1.38772	0.01557	0.133603	0.0902166	-3.47046	down
Lmhp008801	LysoPE 18:3	Lipids	LPE	C23H42NO7P	-	1.25161	0.0232098	0.149548	0.0898221	-3.47679	down
MWSmce632	Vanillin acetate	Phenolic acids	Phenolic acids	C10H10O4	881-68-5	1.30895	0.00982054	0.119884	0.0897786	-3.47748	down
Jmwn002172	3,4-dihydroxyphenylethanol-β-D-glucopyranoside	Phenolic acids	Phenolic acids	C14H20O8	-	1.11779	0.00246412	0.0838841	0.0872347	-3.51895	down
pme3337	Succinyladenosine	Nucleotides and derivatives	Nucleotides and derivatives	C14H17N5O8	4542-23-8	1.17477	0.00071991	0.0579512	0.0871525	-3.52031	down
Wagp003518	Acetoxyindole N-Glucoside	Alkaloids	Plumerane	C16H19NO7	-	1.23304	0.0108745	0.122164	0.0852345	-3.55242	down
Wmhn001495	1,4-Di-O-Galloyl-D-glucose	Phenolic acids	Phenolic acids	C20H20O14	-	1.13052	0.0169502	0.13836	0.0842852	-3.56858	down
Hmlp003185	Luteolin-7-O-(6''-malonyl)glucoside-5-O-rhamnoside	Flavonoids	Flavones	C30H32O18	-	1.25571	0.000482129	0.0449448	0.0837872	-3.57713	down
MWSmce165	L-Fucitol	Others	Saccharides	C6H14O5	13074-06-1	1.22646	0.00545148	0.105733	0.0835383	-3.58142	down
MWS201437	Leu-Asp	Amino acids and derivatives	Amino acids and derivatives	C10H18N2O5	32949-40-9	1.29571	0.0451329	0.184826	0.0830774	-3.5894	down
Lsjp211262	Megastigm-5-en-3,9-diol	Others	Others	C13H24O2	-	1.34738	0.0305271	0.161987	0.0829283	-3.59199	down
Lmsn006093	Phloretin-2'-O-(2''-Galloyl)glucoside*	Flavonoids	Chalcones	C28H28O14	-	1.13755	0.0291999	0.160273	0.0828745	-3.59293	down
pmb0197	N7-Methylguanosine	Nucleotides and derivatives	Nucleotides and derivatives	C11H15N5O5	20244-86-4	1.39154	0.00543761	0.105733	0.0828704	-3.593	down
ZBN0129	Quercetin-3-O-(2''-O-acetyl)rhamnoside*	Flavonoids	Flavonols	C23H22O12	-	1.27222	0.0453544	0.185284	0.0817459	-3.61271	down
Lmsn005788	Phloretin-4'-O-(6''-Galloyl)glucoside*	Flavonoids	Chalcones	C28H28O14	-	1.27476	0.000123305	0.0297237	0.0809263	-3.62725	down
pmb1754	O-Phosphocholine	Alkaloids	Alkaloids	C5H15NO4P+	107-73-3	1.36488	0.0330866	0.168344	0.0805692	-3.63363	down
MWS201394	Thr-Tyr	Amino acids and derivatives	Amino acids and derivatives	C13H18N2O5	145295-02-9	1.35066	8.92178e-05	0.0297237	0.0791248	-3.65973	down
pme2636	Enterodiol	Lignans and Coumarins	Lignans	C18H22O4	80226-00-2	1.36998	0.00572239	0.105733	0.0790098	-3.66182	down
Zbyp005310	4,11-di-O-galloylbergenin	Lignans and Coumarins	Coumarins	C28H24O17	-	1.36595	0.0445756	0.184486	0.0782075	-3.67655	down
Hmcp002187	Limocitrin-3-O-galactoside	Flavonoids	Flavonols	C23H24O13	-	1.3829	0.00341907	0.0973691	0.077771	-3.68462	down
pmn001629	Digalloylglucose*	Phenolic acids	Phenolic acids	C20H20O14	-	1.09949	0.000864179	0.059631	0.0767158	-3.70433	down
pme3011	γ-Aminobutyric acid	Organic acids	Organic acids	C4H9NO2	56-12-2	1.38636	0.0217852	0.148369	0.0766416	-3.70573	down
Zmhn002301	p-Coumaric acid-4-O-glucoside*	Phenolic acids	Phenolic acids	C15H18O8	117405-48-8	1.21626	0.00398786	0.098696	0.0760364	-3.71717	down
Hmln000297	Inositol*	Others	Saccharides	C6H12O6	87-89-8	1.36986	0.00637117	0.107109	0.0754385	-3.72856	down
pmn001423	Roseoside	Others	Ketone compounds	C19H30O8	54835-70-0	1.33064	0.0282227	0.157999	0.0749962	-3.73704	down
mws4170	D-Glucose*	Others	Saccharides	C6H12O6	50-99-7	1.34427	0.0222697	0.148369	0.0746486	-3.74374	down
Lmfp003594	Quercetin-3-O-(2''-O-galloyl)galactoside*	Flavonoids	Flavonols	C28H24O16	53209-27-1	1.27251	0.0483999	0.192133	0.0732603	-3.77083	down
MWSslk257	Cytidine 5'-monophosphate(Cytidylic acid)	Nucleotides and derivatives	Nucleotides and derivatives	C9H14N3O8P	63-37-6	1.33131	0.00386989	0.098696	0.0725855	-3.78418	down
Lmgn007652	Tianshic acid	Organic acids	Organic acids	C18H34O5	-	1.29048	0.012391	0.125507	0.0722418	-3.79102	down
Wmyn000213	3,4-di-hydroxyphenethyol alcohol 4-O-β-D-(6'-O-galloyol)-glucopyranoside	Phenolic acids	Phenolic acids	C21H24O12	-	1.25516	0.036922	0.176036	0.0721328	-3.7932	down
Ymjm000116	6-O-Acetylarbutin	Phenolic acids	Phenolic acids	C14H18O8	10338-88-2	1.37407	0.00984579	0.119884	0.0719556	-3.79675	down
pmn001694	9,10,13-Trihydroxy-11-Octadecenoic Acid	Lipids	Free fatty acids	C18H34O5	29907-57-1	1.28705	0.0132066	0.127211	0.071903	-3.7978	down
pme2266	Biotin	Others	Vitamin	C10H16N2O3S	58-85-5	1.21727	0.0308017	0.162589	0.0718312	-3.79925	down
Lmbn003970	9,12,13-TriHOME; 9(S),12(S),13(S)-Trihydroxy-10(E)-octadecenoic acid	Lipids	Free fatty acids	C18H34O5	97134-11-7	1.29333	0.0155211	0.133603	0.0714337	-3.80725	down
mws1164	D-Fructose*	Others	Saccharides	C6H12O6	57-48-7	1.35242	0.00748076	0.11363	0.0709095	-3.81788	down
Wbmn004320	6'-O-p-hydroxybenzoylmussaenosidicacid	Terpenoids	Monoterpenoids	C23H28O12	-	1.3397	0.000517363	0.0449448	0.0707977	-3.82015	down
mws1153	2'-Acetylacteoside	Phenolic acids	Phenolic acids	C31H38O16	94492-24-7	1.32213	0.0425671	0.183029	0.0706757	-3.82264	down
pme2743	N-Phenylacetylglycine	Amino acids and derivatives	Amino acids and derivatives	C10H11NO3	500-98-1	1.30611	0.0392902	0.179131	0.0701171	-3.83409	down
MWSprf147	Glucovanillin	Phenolic acids	Phenolic acids	C14H18O8	494-08-6	1.03145	0.0331548	0.168344	0.0700951	-3.83454	down
Wbtn002952	1-(β-D-Glucopyranosyl)-3-ethyl-4-methyl-1H-pyrrole-2,5-dione	Others	Ketone compounds	C13H19NO7	-	1.26664	0.0023314	0.0838841	0.0696542	-3.84365	down
mws0636	Phe-Phe	Amino acids and derivatives	Amino acids and derivatives	C18H20N2O3	2577-40-4	1.38388	0.00797842	0.11363	0.0675487	-3.88793	down
Hmcp001769	Quercetin-3-O-rhamnosyl(1→2)arabinoside	Flavonoids	Flavonols	C26H28O15	-	1.29826	0.0149572	0.132829	0.0659781	-3.92187	down
Yaan003368	Gallic acid-3-O-(6'-O-galloyl)glucoside	Phenolic acids	Phenolic acids	C20H20O14	87087-61-4	1.12962	0.0217557	0.148369	0.0636806	-3.973	down
pmf0138	D-Mannose*	Others	Saccharides	C6H12O6	3458-28-4	1.35819	0.00411882	0.098696	0.0624444	-4.00128	down
MWS2072	5-Nitrobenzimidazole	Alkaloids	Alkaloids	C7H5N3O2	94-52-0	1.3467	0.0433457	0.183953	0.0614824	-4.02368	down
Zbdp005176	Scandione	Flavonoids	Other Flavonoids	C16H12O7	-	1.19461	0.0148225	0.132829	0.0605367	-4.04605	down
Yalp003420	2-(furan-2-ylmethyl)-5-methylfuran	Others	Others	C10H10O2	13678-51-8	1.37684	0.0223498	0.148369	0.0602527	-4.05283	down
Wcfp002357	N6-Threonylcarbamoyladenosine	Nucleotides and derivatives	Nucleotides and derivatives	C15H20N6O8	24719-82-2	1.17059	5.72505e-05	0.0297237	0.0590406	-4.08215	down
pmb0854	LysoPC 18:3	Lipids	LPC	C26H48NO7P	-	1.35283	0.0422322	0.181988	0.0588829	-4.08601	down
MWSmce017	Daphnetin	Lignans and Coumarins	Coumarins	C9H6O4	486-35-1	1.23955	0.000178892	0.0298316	0.0585105	-4.09516	down
Lmzn001582	5'-Glucosyloxyjasmanic acid	Phenolic acids	Phenolic acids	C18H28O9	-	1.31327	0.0483281	0.192133	0.0581539	-4.10398	down
MWS201405	His-Tyr	Amino acids and derivatives	Amino acids and derivatives	C15H18N4O4	35979-00-1	1.34938	0.00792492	0.11363	0.0571897	-4.1281	down
pmp000120	Diosmetin-6-C-glucoside	Flavonoids	Flavones	C22H22O11	-	1.28653	0.0404286	0.180472	0.0556488	-4.1675	down
Cmsn001563	1,7-Di-O-galloyl-D-sedoheptulose	Phenolic acids	Phenolic acids	C21H22O15	-	1.30677	0.0339163	0.169151	0.0550452	-4.18324	down
Lmyp003349	Quercetin-3-O-(6''-O-galloyl)glucoside	Flavonoids	Flavonols	C28H24O16	56316-75-7	1.30907	0.0445841	0.184486	0.0550215	-4.18386	down
pmn001710	Rosmarinic acid-3'-O-glucoside	Phenolic acids	Phenolic acids	C24H26O13	910028-78-3	1.3574	0.000463382	0.0449448	0.0549644	-4.18536	down
Wbjp001169	o-Carboxy-5-hydroxytryptamine	Alkaloids	Alkaloids	C11H12N2O3	-	1.19528	0.0026446	0.0866106	0.0547765	-4.1903	down
Lmsn004384	1,4-Di-O-galloyl-2-O-p-coumaroyl-β-D-glucose*	Phenolic acids	Phenolic acids	C29H26O16	-	1.28508	0.0337524	0.168762	0.0543112	-4.20261	down
pmn001515	3-Galloylshikimic acid	Phenolic acids	Phenolic acids	C14H14O9	110082-91-2	1.32267	0.0283484	0.158252	0.0539907	-4.21115	down
ZBN0137	Quercetin-5-O-glucuronide*	Flavonoids	Flavonols	C21H18O13	-	1.25699	0.0482349	0.192133	0.0532522	-4.23102	down
MWSprf094	Tracheloside*	Lignans and Coumarins	Lignans	C27H34O12	33464-71-0	1.21868	0.0470732	0.189936	0.052938	-4.23955	down
Sazp003601	Tuberonic acid glucoside	Organic acids	Organic acids	C18H28O9	120399-24-8	1.23421	0.0472051	0.190078	0.0528164	-4.24287	down
Zbpp001992	Isorhamnetin-3-O-Glucoside*	Flavonoids	Flavonols	C22H22O12	5041-82-7	1.32365	0.0146856	0.132829	0.0524895	-4.25183	down
Lmsn001955	Casuarinin	Tannins	Tannin	C41H28O26	79786-01-9	1.292	0.0117112	0.123877	0.0521974	-4.25988	down
pme2746	Riboflavin 5'-Adenosine Diphosphate	Nucleotides and derivatives	Nucleotides and derivatives	C27H33N9O15P2	146-14-5	1.33076	0.00258852	0.0862107	0.0520287	-4.26455	down
pmb0532	Inosine 5'-monophosphate	Nucleotides and derivatives	Nucleotides and derivatives	C10H13N4O8P	131-99-7	1.36662	0.00877196	0.119012	0.0518113	-4.27059	down
pme0124	Gly-Pro	Amino acids and derivatives	Amino acids and derivatives	C7H12N2O3	704-15-4	1.30005	0.0334569	0.168762	0.0513217	-4.28429	down
pmn001529	3,4,5-Tri-O-Galloylshikimic acid	Phenolic acids	Phenolic acids	C28H22O17	-	1.29859	0.0248956	0.151455	0.0509523	-4.29471	down
Zmdp003457	Myricetin-3-O-galactoside-3'-O-rhamnoside*	Flavonoids	Flavonols	C27H30O17	-	1.21982	0.0412076	0.180743	0.0500524	-4.32042	down
Lmsp003729	Myricetin-3-O-rutinoside*	Flavonoids	Flavonols	C27H30O17	-	1.21982	0.0412076	0.180743	0.0500524	-4.32042	down
pma0149	Sinapoyl malate	Phenolic acids	Phenolic acids	C15H16O9	92344-58-6	1.27765	0.0243347	0.149724	0.0492007	-4.34518	down
Zmhn002422	1-O-Feruloyl-β-D-glucose	Phenolic acids	Phenolic acids	C16H20O9	7196-71-6	1.20486	0.0120111	0.124877	0.0490188	-4.35052	down
Zmhn002783	5-O-Galloylshikimic acid	Phenolic acids	Phenolic acids	C14H14O9	-	1.16948	0.000137573	0.0297237	0.0487395	-4.35876	down
Zmsn002990	6β-diydrocormic acid	Others	Others	C16H24O10	-	1.31642	0.0485742	0.192436	0.0479281	-4.38298	down
mws1526	Sweroside	Terpenoids	Monoterpenoids	C16H22O9	14215-86-2	1.33396	0.0331428	0.168344	0.0473204	-4.40139	down
MWS201479	Tyr-Gly*	Amino acids and derivatives	Amino acids and derivatives	C11H14N2O4	673-08-5	1.37177	0.00417216	0.098696	0.0472464	-4.40365	down
pme2117	Adenosine 5'-diphosphate	Nucleotides and derivatives	Nucleotides and derivatives	C10H15N5O10P2	58-64-0	1.33768	0.0214411	0.148369	0.0462473	-4.43449	down
Wbmn00859	vitelignin A	Lignans and Coumarins	Lignans	C20H16O8	-	1.12961	0.00239132	0.0838841	0.0458395	-4.44726	down
MWS20645	Gly-Tyr*	Amino acids and derivatives	Amino acids and derivatives	C11H14N2O4	658-79-7	1.36396	0.00450106	0.100507	0.0456192	-4.45422	down
Lacp004935	Megastigm-5-en-3,9-diol glucoside	Terpenoids	Sesquiterpenoids	C19H34O7	-	1.37383	0.0371932	0.176036	0.0445184	-4.48945	down
pmb0981	Adenosine 5'-monophosphate	Nucleotides and derivatives	Nucleotides and derivatives	C10H14N5O7P	61-19-8	1.37892	0.0129871	0.126698	0.0444793	-4.49072	down
Zamn00402	sorbose*	Others	Saccharides	C6H12O6	3615-56-3	1.3706	0.0170102	0.13836	0.0443768	-4.49405	down
MWSmce576	L-Glucose*	Others	Saccharides	C6H12O6	921-60-8	1.34739	0.00631238	0.107109	0.0443664	-4.49439	down
pmb3000	Chrysoeriol-7-O-(6''-acetyl)glucoside	Flavonoids	Flavones	C24H24O12	-	1.34229	0.030539	0.161987	0.0443528	-4.49483	down
Hmcn002743	Lirioresinol A	Lignans and Coumarins	Lignans	C22H26O8	-	1.38282	0.00196821	0.0838841	0.0442463	-4.4983	down
Lmjp002596	Quercetin-3-O-sambubioside*	Flavonoids	Flavonols	C26H28O16	83048-35-5	1.23608	0.0209478	0.148369	0.0441831	-4.50036	down
HX1188	1,7-Bis-(3,4-dihydroxyphenyl)-5-methoxy-3-heptanone	Others	Others	C20H24O6	-	1.29105	0.0389038	0.178612	0.0432291	-4.53185	down
Lafp002342	2,3-Dihydroxy-1-(4-hydroxy-3,5-dimethoxyphenyl)propan-1-one	Phenolic acids	Phenolic acids	C11H14O6	33900-74-2	1.31158	0.00389806	0.098696	0.0431797	-4.5335	down
MWSmce690	Erythorbic Acid; Isoascorbic Acid	Others	Vitamin	C6H8O6	89-65-6	1.32091	0.037421	0.176036	0.0428657	-4.54403	down
pme0422	Isoferulic Acid*	Phenolic acids	Phenolic acids	C10H10O4	25522-33-2	1.37821	0.0075283	0.11363	0.0428199	-4.54558	down
MWS201478	Phe-Ser	Amino acids and derivatives	Amino acids and derivatives	C12H16N2O4	16053-39-7	1.38391	0.00423262	0.098696	0.0427591	-4.54763	down
pme1286	S-(5'-Adenosy)-L-homocysteine	Amino acids and derivatives	Amino acids and derivatives	C14H20N6O5S	979-92-0	1.35782	0.00938456	0.119884	0.0426324	-4.55191	down
Lmjp003231	Patuletin-3-O-glucoside	Flavonoids	Flavonols	C22H22O13	-	1.36374	0.00900556	0.119012	0.0416031	-4.58717	down
mws5042	Gly-Phe	Amino acids and derivatives	Amino acids and derivatives	C11H14N2O3	721-66-4	1.36814	0.0138599	0.130936	0.0385217	-4.69818	down
MWS20155	Rosmarinic acid	Phenolic acids	Phenolic acids	C18H16O8	537-15-5	1.37675	0.0187368	0.145143	0.0382235	-4.7094	down
pmn001583	Quercetin-3-O-robinobioside	Flavonoids	Flavonols	C27H30O16	52525-35-6	1.33899	0.0340203	0.16924	0.038102	-4.71399	down
Lmsn003644	1-O-Galloyl-6-O-Feruloyl-β-D-glucose	Phenolic acids	Phenolic acids	C23H24O13	-	1.36818	0.0401338	0.180472	0.0374146	-4.74025	down
MWSmce409	Chebulagic acid	Tannins	Tannin	C41H30O27	23094-71-5	1.20446	0.0104967	0.122047	0.036962	-4.75781	down
WaYn002313	Homosyringic Acid 4'-O-Glucoside	Phenolic acids	Phenolic acids	C16H22O10	-	1.25119	0.0247262	0.150892	0.036317	-4.78321	down
ML10171848	D-Arabinono-1,4-lactone	Others	Saccharides	C5H8O5	2782-09-4	1.17571	0.0195858	0.148369	0.0353016	-4.82412	down
Labp004829	Platanionoside J	Terpenoids	Sesquiterpenoids	C19H34O7	-	1.28159	0.00436266	0.098696	0.0347032	-4.84879	down
Wcsp002246	N-Phenylethylcrinasiadine	Alkaloids	Alkaloids	C22H17NO3	-	1.2004	0.000110657	0.0297237	0.0344204	-4.86059	down
Wccp002543	γ-Glutamylphenylalanine	Amino acids and derivatives	Amino acids and derivatives	C14H18N2O5	7432-24-8	1.36833	0.00584369	0.105733	0.0340883	-4.87458	down
Hmln002355	5'-Methoxymatairesinoside*	Lignans and Coumarins	Lignans	C27H34O12	1691201-82-7	1.32237	0.0493174	0.193131	0.0329266	-4.9246	down
HJN056	Sesquimarocanol B	Phenolic acids	Phenolic acids	C30H38O10	-	1.32954	0.00596191	0.105733	0.0326074	-4.93866	down
MWSHY0199	Quercetin-3-O-(6''-O-galloyl)galactoside	Flavonoids	Flavonols	C28H24O16	53171-28-1	1.28023	0.00508334	0.105733	0.032519	-4.94258	down
Lmsn003088	1,4,6-Tri-O-galloyl-β-D-glucose*	Phenolic acids	Phenolic acids	C27H24O18	94513-58-3	1.23121	0.0150742	0.132829	0.0317454	-4.97731	down
pmn001534	1,2,3,6-Tetra-O-galloyl-β-D-glucose	Phenolic acids	Phenolic acids	C34H28O22	79886-50-3	1.34061	0.0455953	0.185881	0.031349	-4.99544	down
Lazn006735	Erythro-Guaiacylglycerol-β-O-4'-dehydrodisinapyl Ether	Lignans and Coumarins	Lignans	C31H36O11	613684-55-2	1.24005	0.00754129	0.11363	0.0311348	-5.00533	down
Hmmn002544	Ferulic acid-4-O-glucoside	Phenolic acids	Phenolic acids	C16H20O9	117405-51-3	1.25338	0.0063775	0.107109	0.0306974	-5.02574	down
Lman002731	Grevilloside F	Phenolic acids	Phenolic acids	C15H18O9	1094004-50-8	1.33738	0.0285454	0.158451	0.029464	-5.08491	down
Wafn001957	2-O-Caffeoylglucaric Acid	Phenolic acids	Phenolic acids	C15H16O11	-	1.3744	0.021238	0.148369	0.0283269	-5.14168	down
mws0267	DL-Glyceric Acid	Organic acids	Organic acids	C3H6O4	473-81-4	1.36361	0.0215334	0.148369	0.0277316	-5.17233	down
Zmsn003194	Secologaoside	Others	Others	C16H22O10	-	1.28291	0.0234407	0.149548	0.0277191	-5.17298	down
pmp001045	Bartsioside	Terpenoids	Monoterpenoids	C15H22O8	62133-72-6	1.28641	9.02095e-05	0.0297237	0.0275564	-5.18147	down
pme1086	Glutathione reduced form	Amino acids and derivatives	Amino acids and derivatives	C10H17N3O6S	70-18-8	1.24916	0.0276028	0.157358	0.0274655	-5.18623	down
Hmgp002036	Nepetin-7-O-glucoside(Nepitrin)*	Flavonoids	Flavones	C22H22O12	569-90-4	1.29904	0.0277773	0.157358	0.0265247	-5.23652	down
Ladp004020	tenuiflorin C glucoside	Flavonoids	Other Flavonoids	C22H22O12	-	1.29904	0.0277773	0.157358	0.0265247	-5.23652	down
MW0144466	Ala-Arg-Ala	Amino acids and derivatives	Amino acids and derivatives	C12H24N6O4	-	1.32178	0.00614792	0.106908	0.0264499	-5.24059	down
Yaan004264	1,2,4,6-tetragalloylglucose	Others	Others	C34H28O22	84297-49-4	1.19764	0.0205988	0.148369	0.0249222	-5.32643	down
Zaln004082	3-O-caffeoylshikimic acid*	Phenolic acids	Phenolic acids	C16H16O8	-	1.33774	0.026153	0.155509	0.0247649	-5.33556	down
Zaln004057	4-caffeoylshikimic acid*	Phenolic acids	Phenolic acids	C16H16O8	-	1.33774	0.026153	0.155509	0.0247649	-5.33556	down
Hmsn002272	Demethyl coniferin	Phenolic acids	Phenolic acids	C15H20O8	-	1.34852	0.0167531	0.13774	0.0246358	-5.3431	down
Hmyp002656	Methyl dioxindole-3-acetate	Alkaloids	Plumerane	C11H11NO4	57061-18-4	1.32143	0.0101851	0.120356	0.0237555	-5.39559	down
MWS3036	3-Hydroxyglutaric acid	Organic acids	Organic acids	C5H8O5	638-18-6	1.17602	0.0430133	0.183741	0.0227949	-5.45514	down
pmn001691	9,12,13-Trihydroxy-10,15-octadecadienoic acid	Lipids	Free fatty acids	C18H32O5	-	1.3515	0.0118207	0.124177	0.0222929	-5.48727	down
Zbyn004414	1,2,4,6-tetra-O-galloyl-β-D-glucose	Phenolic acids	Phenolic acids	C34H28O22	-	1.25679	0.0342197	0.169465	0.0214581	-5.54234	down
WaYn006966	Ficusesquilignan B	Lignans and Coumarins	Lignans	C31H36O11	-	1.35811	0.00209365	0.0838841	0.0213557	-5.54924	down
pme3154	Mevalonic acid	Organic acids	Organic acids	C6H12O4	150-97-0	1.31181	0.0239587	0.149724	0.0207537	-5.59049	down
pmp000265	Sanguisorbic acid dilactone	Phenolic acids	Phenolic acids	C21H10O13	-	1.38351	0.0284639	0.158446	0.0201313	-5.63442	down
Lmmp002463	Sexangularetin-3-O-glucoside-7-O-rhamnoside	Flavonoids	Flavonols	C28H32O16	-	1.36988	0.0228028	0.148369	0.0199281	-5.64905	down
Lscp211209	neosedumoside I	Others	Others	C19H30O8	-	1.35125	0.0081935	0.115829	0.0195805	-5.67444	down
Lmxn003152	8-Epiloganin	Terpenoids	Terpene	C17H26O10	79172-04-6	1.33965	0.00988815	0.119884	0.0195304	-5.67813	down
MWS5083	Flavin Single Nucleotide(FMN)	Nucleotides and derivatives	Nucleotides and derivatives	C17H21N4O9P	6184-17-4	1.36003	0.0143237	0.132829	0.018823	-5.73136	down
Zbjn003642	1-O-rhamnose-3-O-Caffeoyl Quinic Acid	Phenolic acids	Phenolic acids	C22H28O13	-	1.272	0.0149924	0.132829	0.0187629	-5.73597	down
WaYn002469	4',8''-Bisguaiacylglycerol	Lignans and Coumarins	Lignans	C20H26O9	-	1.35772	0.0171967	0.13849	0.0184154	-5.76294	down
Zmdn003203	1,2,6-Tri-O-galloyl-β-D-glucose*	Phenolic acids	Phenolic acids	C27H24O18	79886-49-0	1.28926	0.0273182	0.157218	0.0178604	-5.80709	down
WaYn002719	8,8''-Bisguaiacylglycerol	Lignans and Coumarins	Lignans	C20H26O9	-	1.38317	0.0206698	0.148369	0.0170845	-5.87116	down
MWS201471	Lys-Tyr	Amino acids and derivatives	Amino acids and derivatives	C15H23N3O4	35978-98-4	1.31292	0.0304502	0.161987	0.0169382	-5.88358	down
WaYn006596	Buddlenol C	Lignans and Coumarins	Lignans	C32H38O12	97465-73-1	1.38417	0.00994455	0.119884	0.016406	-5.92964	down
Lmfn001062	2,4,6-Tri-O-galloyl-D-glucose*	Phenolic acids	Phenolic acids	C27H24O18	108043-99-8	1.26279	0.0262743	0.155509	0.0140116	-6.15723	down
Lczp000060	3-O-Galloyl-4,6-(S)-HHDP-β-D-glucose	Tannins	Tannin	C27H22O17	-	1.36375	0.00776388	0.11363	0.013785	-6.18076	down
pmn001513	Digallic Acid	Phenolic acids	Phenolic acids	C14H10O9	536-08-3	1.34414	0.037153	0.176036	0.0136161	-6.19855	down
WaYn006850	Buddlenol F	Lignans and Coumarins	Lignans	C32H38O12	97399-83-2	1.38686	0.00386123	0.098696	0.0135035	-6.21053	down
Lmsp004721	Tamarixetin-3-O-glucoside-7-O-rhamnoside*	Flavonoids	Flavonols	C28H32O16	-	1.3843	0.0374318	0.176036	0.0134193	-6.21954	down
Lazn006001	Dihydrobuddlenol B	Lignans and Coumarins	Lignans	C31H38O11	-	1.37746	0.0198618	0.148369	0.0130352	-6.26144	down
MWSHC2047	Syringaresinol-4'-O-glucoside; Acanthoside B	Lignans and Coumarins	Lignans	C28H36O13	7374-79-0	1.38619	0.0417043	0.181755	0.0130014	-6.26519	down
mws4175	D-Glucurono-6,3-lactone	Others	Saccharides	C6H8O6	32449-92-6	1.38586	0.0382027	0.177285	0.0125247	-6.31908	down
Yaap006468	Medioresinol B	Lignans and Coumarins	Lignans	C21H24O7	-	1.34414	0.0302166	0.161987	0.0120882	-6.37026	down
Zmxn003874	7,8-Dihydro-Buddlenol B	Phenolic acids	Phenolic acids	C31H38O11	-	1.37565	0.0211367	0.148369	0.0115781	-6.43246	down
pmb0492	N',N'',N'''-p-Coumaroyl-cinnamoyl-caffeoyl spermidine	Alkaloids	Phenolamine	C34H37N3O6	-	1.35803	0.0435309	0.183953	0.0115336	-6.43802	down
Yaln005580	23-Hydroxytoonacilide	Terpenoids	Triterpene	C31H38O11	-	1.38065	0.0234344	0.149548	0.0111023	-6.493	down
Zblp004717	3'-methoxyquercetin-3-O-L-rhamnosyl(1→2)-glucopyranoside*	Flavonoids	Flavonols	C28H32O16	-	1.37732	0.0244587	0.149724	0.0109846	-6.50838	down
MWSHY0064	Isorhamnetin-3-O-neohesperidoside*	Flavonoids	Flavonols	C28H32O16	55033-90-4	1.37732	0.0244587	0.149724	0.0109846	-6.50838	down
HJAP120	Rhamnetin-3-O-Rutinoside*	Flavonoids	Flavonols	C28H32O16	-	1.37732	0.0244587	0.149724	0.0109846	-6.50838	down
mws0889	D-Threonic Acid	Others	Saccharides	C4H8O5	3909-12-4	1.37615	0.0368529	0.176036	0.0104274	-6.58347	down
Zmjn001030	Adenosine 2'-Phosphate	Nucleotides and derivatives	Nucleotides and derivatives	C10H14N5O7P	130-49-4	1.35053	0.0273592	0.157218	0.0091661	-6.76948	down
Hmdp001794	Quercetin-3-O-(2'',3''-O-digalloyl)-glucoside	Flavonoids	Flavonols	C35H28O20	-	1.389	0.0262261	0.155509	0.00874414	-6.83747	down
Hmcp002575	Clemaphenol A	Lignans and Coumarins	Lignans	C20H22O6	362606-60-8	1.3899	0.0290547	0.160119	0.00699323	-7.15983	down
Lazn005628	Hedyotisol B	Lignans and Coumarins	Lignans	C42H50O16	95839-45-5	1.34671	0.00247597	0.0838841	0.00650286	-7.26471	down
Wasn003200	O-Feruloylgalactaric acid	Phenolic acids	Phenolic acids	C16H18O11	-	1.36566	0.0405029	0.180472	0.00615269	-7.34457	down
Lhsp101912	Dehydrodiconiferyl alcohol	Lignans and Coumarins	Lignans	C20H22O6	4263-87-0	1.38704	0.0302696	0.161987	0.00596183	-7.39003	down
pme1119	Inosine	Nucleotides and derivatives	Nucleotides and derivatives	C10H12N4O5	58-63-9	1.28965	0.0429043	0.183675	0.00553222	-7.49793	down
Lmhn002573	Sinapoylglucuronic acid	Phenolic acids	Phenolic acids	C17H20O11	-	1.33232	0.00561285	0.105733	0.00541949	-7.52763	down
Wasn002902	O-p-Coumaroylgalactaric acid	Phenolic acids	Phenolic acids	C15H16O10	-	1.3722	0.0225616	0.148369	0.00537345	-7.53993	down
Lmsn002336	Granatin B (1-galloyl-2,4-DHHDP-3,6-HHDP-glucose)	Tannins	Tannin	C41H28O27	77322-54-4	1.38986	0.0314495	0.164796	0.00475636	-7.71592	down
mws1051	S-Adenosylmethionine	Amino acids and derivatives	Amino acids and derivatives	C15H23N6O5S+	485-80-3	1.34026	0.022795	0.148369	0.00432302	-7.85374	down
pma3724	1-O-Feruloylquinic acid	Phenolic acids	Phenolic acids	C17H20O9	-	1.36703	0.0427804	0.183545	0.00394932	-7.98418	down
mws2108	Cryptochlorogenic acid (4-O-Caffeoylquinic acid)	Phenolic acids	Phenolic acids	C16H18O9	905-99-7	1.36355	0.0159761	0.134925	0.00308152	-8.34214	down
zjgp122321	4-O-acetyl-3-O-caffeoyl-2-C-methyl-D-erythronate*	Others	Others	C16H18O9	-	1.38566	0.0384342	0.177285	0.00289886	-8.4303	down
Lcyp000676	Isoscopoletin-β-D-glucoside	Lignans and Coumarins	Coumarins	C16H18O9	20186-29-2	1.3914	0.00594752	0.105733	0.00258385	-8.59626	down
Lmhp001671	Noreugenin-7-O-glucoside*	Others	Others	C16H18O9	-	1.3914	0.00594752	0.105733	0.00258385	-8.59626	down
Hmfn000531	L-Ascorbic acid (Vitamin C)	Others	Vitamin	C6H8O6	50-81-7	1.33129	0.0353496	0.171778	0.00249916	-8.64434	down
Wasn005819	4-Hydroxybenzoyl-2-O-Galloyl-1,3,6-Tri-O-Beta-D-Galloylglucose	Phenolic acids	Phenolic acids	C41H32O24	-	1.37328	0.0278166	0.157358	0.00225623	-8.79187	down
MWSprf004	Neochlorogenic acid (5-O-Caffeoylquinic acid)	Phenolic acids	Phenolic acids	C16H18O9	906-33-2	1.3821	0.0349385	0.170624	0.00128298	-9.60628	down

## Sheet: Table S3
Table S3. Differential metabolites (VIP > 1, fold change ≥ 2 or ≤0.5, p-value ≤ 0.05, Rhizome_vs_Leaf).
Index	Compounds	Class I	Class II	Formula	CAS	VIP	P-value	FDR	Fold_Change	Log2FC	Type
ZBN0163	Procyanidin C1 3'-O-gallate	Tannins	Proanthocyanidins	C52H42O22	-	1.30599	0.0181119	0.149599	154.438	7.27088	up
MWSHY0098	Epigallocatechin	Flavonoids	Flavanols	C15H14O7	970-74-1	1.34637	0.00415701	0.110646	125.892	6.97604	up
mws1293	Theaflavin	Tannins	Proanthocyanidins	C29H24O12	4670-05-7	1.34306	0.0264772	0.166223	98.7468	6.62566	up
HX1218	3-Acetoxy-18-hydroperoxy-12-oleanen-11-one	Terpenoids	Triterpene	C32H50O5	-	1.26816	0.0123085	0.139001	83.4937	6.3836	up
pmc0960	LysoPC 20:4	Lipids	LPC	C28H50NO7P	-	1.32806	0.0331888	0.175423	78.832	6.30071	up
MWSHC2016	Epigallocatechin-3-O-gallate	Flavonoids	Flavanols	C22H18O11	989-51-5	1.32663	0.0275551	0.166826	67.9964	6.08739	up
mws0355	Catechin gallate*	Flavonoids	Flavanols	C22H18O10	130405-40-2	1.32554	0.0245394	0.162905	62.8758	5.97443	up
Zbqn004682	N-(malonyl)tryptophan	Amino acids and derivatives	Amino acids and derivatives	C14H14N2O5	-	1.26638	0.0066249	0.11965	62.8477	5.97379	up
pmn001667	Procyanidin B4	Tannins	Proanthocyanidins	C30H26O12	29106-51-2	1.30265	0.00241903	0.0988234	61.9409	5.95282	up
Walp003622	6-beta-d-glucopyranosyloxyindole-3-carboxylic acid	Alkaloids	Plumerane	C15H17NO8	-	1.32819	0.0409595	0.184461	59.8983	5.90444	up
mws1397	Epicatechin gallate*	Flavonoids	Flavanols	C22H18O10	1257-08-5	1.32196	0.022899	0.161256	59.1325	5.88588	up
mws2220	Gallocatechin 3-O-gallate	Flavonoids	Flavanols	C22H18O11	5127-64-0	1.32582	0.018259	0.149599	58.9026	5.88026	up
mws1000	Fustin	Flavonoids	Flavanonols	C15H12O6	20725-03-5	1.28573	0.048002	0.19723	53.6167	5.74461	up
Wafn003834	Hydroxygeranyl 6-O-xylopyranosyl-glucopyranoside	Others	Others	C21H36O11	-	1.27142	0.0492219	0.200251	52.4063	5.71167	up
MW0157568	Thr-Asn-Gly	Amino acids and derivatives	Amino acids and derivatives	C10H18N4O6	-	1.33331	0.0330785	0.175423	51.1383	5.67633	up
Lmyn003971	Dihydrodehydrodiconiferyl alcohol-4-O-glucoside*	Lignans and Coumarins	Lignans	C26H34O11	-	1.32914	0.0388663	0.182851	41.7743	5.38455	up
Lmmn002274	Isolariciresinol-9'-O-glucoside*	Lignans and Coumarins	Lignans	C26H34O11	63358-12-3	1.32409	0.0318085	0.174969	38.5872	5.27005	up
Jmgn004021	6-C-Glucosyl-2-Hydroxynaringenin	Flavonoids	Flavanones	C21H22O11	-	1.33694	0.0287534	0.166826	38.5226	5.26763	up
Lmmp001965	Gossypetin-3-O-rutinoside-8-O-glucoside	Flavonoids	Flavonols	C33H40O22	-	1.25646	0.00640709	0.11965	37.9774	5.24707	up
Lmmn002260	5'-Methoxyisolariciresinol-9'-O-glucoside	Lignans and Coumarins	Lignans	C27H36O12	-	1.29855	0.0116142	0.138605	37.6274	5.23371	up
Lmtn002796	Aromadendrin-7-O-glucoside	Flavonoids	Flavanonols	C21H22O11	28189-90-4	1.34152	0.0188046	0.149599	35.7997	5.16188	up
Lmgn000160	3-Ureidopropionic Acid	Organic acids	Organic acids	C4H8N2O3	462-88-4	1.32864	0.0404759	0.184461	34.617	5.11341	up
pmn001646	Procyanidin C1	Tannins	Proanthocyanidins	C45H38O18	37064-30-5	1.28745	0.0233364	0.161256	28.7594	4.84596	up
Lmhn004960	7-O-Galloyltricetiflavan	Flavonoids	Flavanols	C22H18O10	-	1.33042	0.0191817	0.151984	28.7363	4.8448	up
Lahp003422	3,5,3',4',5'-penta-hydroxyflavan-7-gallate*	Flavonoids	Flavanols	C22H18O11	-	1.32937	0.0305935	0.173093	27.3403	4.77296	up
pmn001647	Procyanidin C2	Tannins	Proanthocyanidins	C45H38O18	37064-31-6	1.30368	0.0299726	0.17121	27.1524	4.76301	up
Lmsp004137	3,4,2',4',6'-Pentahydroxychalcone	Flavonoids	Chalcones	C15H12O6	73692-51-0	1.33145	0.0286413	0.166826	24.868	4.63622	up
pme0368	Apigenin-7-O-rutinoside (Isorhoifolin)*	Flavonoids	Flavones	C27H30O14	552-57-8	1.33852	0.000772154	0.0541887	24.5011	4.61478	up
WaYn005028	Salicin 6'-O-Salicylate	Phenolic acids	Phenolic acids	C20H22O9	-	1.30616	0.0276512	0.166826	24.0378	4.58723	up
pme3961	2'-Deoxyadenosine*	Nucleotides and derivatives	Nucleotides and derivatives	C10H13N5O3	958-09-8	1.34364	0.0130636	0.140918	23.8811	4.5778	up
pme0436	Procyanidin B3	Tannins	Proanthocyanidins	C30H26O12	23567-23-9	1.30368	0.0242952	0.162905	23.3253	4.54382	up
MWSHY0094	Gallocatechin gallate*	Flavonoids	Flavanols	C22H18O11	4233-96-9	1.32234	0.0233117	0.161256	23.1837	4.53504	up
HJAP077	15-Acetoxy-3-oxolanosta-7,9(11),24-trien-26-oic acid (Ganoderic Acid T-Q)	Terpenoids	Triterpene	C32H46O5	112430-66-7	1.26736	0.0166369	0.148247	23.1402	4.53233	up
Lmhn011098	Kadcotrione C	Terpenoids	Triterpene	C30H44O5	-	1.30272	0.0386034	0.182851	21.0781	4.39768	up
Lmhp008742	LysoPC 20:5	Lipids	LPC	C28H48NO7P	162440-04-2	1.30753	0.00249052	0.0988234	20.8774	4.38387	up
ZBN0398	Epigallocatechin 3,5-Digallate	Flavonoids	Flavanols	C29H22O15	37484-73-4	1.14885	0.0431042	0.187782	17.9261	4.16399	up
Lmzn006418	Ceanothenic acid	Terpenoids	Triterpene	C29H42O4	5948-16-3	1.2939	0.0408324	0.184461	16.921	4.08074	up
pmn001553	Cimidahurinine	Phenolic acids	Phenolic acids	C14H20O8	142542-89-0	1.28435	0.0469761	0.195568	16.3534	4.03152	up
Zjyp101822	29-Acetoxy-spiroiridal	Terpenoids	Triterpene	C32H48O6	-	1.29512	0.0332551	0.175423	16.1881	4.01686	up
Lahp003373	Rhodisin	Flavonoids	Flavanols	C44H34O22	-	1.31095	0.0228842	0.161256	15.9976	3.99979	up
Wasn000410	sn-glycero-3-phospho-(1'-sn-glycerol)	Others	Others	C6H15O8P	-	1.32791	7.75593e-05	0.037571	15.5856	3.96214	up
pmb0964	Isopentenyladenine-7-N-glucoside	Nucleotides and derivatives	Nucleotides and derivatives	C16H23N5O5	-	1.30982	0.0447012	0.190952	13.711	3.77726	up
Wdzp013478	alismanin B	Terpenoids	Triterpene	C29H48O3	-	1.23891	0.00898912	0.128668	13.2675	3.72983	up
Lmyn004439	3-Hydroxyl-5-methylphenol-1-O-β-D-(6'-galloyl)glucoside*	Phenolic acids	Phenolic acids	C20H22O11	-	1.22353	0.0244775	0.162905	13.0673	3.70788	up
pmn001521	3-Hydroxy-5-Methylphenol-1-O-(6'-Galloyl)Glucoside*	Phenolic acids	Phenolic acids	C20H22O11	-	1.24829	0.0198028	0.15565	12.6015	3.65553	up
Labn004329	6'-O-Galloylsalicin	Phenolic acids	Phenolic acids	C20H22O11	-	1.21903	0.0172159	0.149599	12.2745	3.61759	up
Lahp003174	Theasinensin A	Flavonoids	Flavanols	C44H34O22	-	1.3057	0.00331911	0.110536	11.8257	3.56385	up
Lmqn009021	PI(18:1/0:0)	Lipids	Glycerol ester	C27H51O12P	-	1.10777	0.000504169	0.0450315	11.6233	3.53895	up
Lmyn002540	Dioxindole-3-acetyl-3-O-glucoside	Alkaloids	Plumerane	C16H19NO9	-	1.34329	0.00336391	0.110536	11.0675	3.46825	up
mws4003	15,16-Dihydrotanshinone I	Quinones	PhenAnthraquinones	C18H14O3	87205-99-0	1.282	0.0445536	0.190952	10.011	3.32352	up
mws0236	2-Aminoethanesulfonic acid	Organic acids	Organic acids	C2H7NO3S	107-35-7	1.33192	0.0174454	0.149599	9.36906	3.2279	up
mws1080	Galactinol	Others	Saccharides	C12H22O11	3687-64-7	1.3223	0.000443077	0.0444061	9.04249	3.17672	up
Lmsp004851	3-Hydroxyphloretin	Flavonoids	Chalcones	C15H14O6	57765-66-9	1.34707	0.00035812	0.0444061	9.02862	3.17451	up
Lmgp004167	3',4,4',5,7-Pentahydroxyflavan (Luteoforol)	Flavonoids	Flavanols	C15H14O6	13392-26-2	1.33469	0.0108838	0.137876	8.8444	3.14476	up
Yshs000048	6-Hydroxy-lupane-20(29)-en-3-one-28-oic acid	Terpenoids	Triterpene	C30H46O4	-	1.23825	0.0117673	0.138605	8.12505	3.02238	up
Lmyn003835	4-(3,4,5-Trihydroxybenzoxy)benzoic acid	Phenolic acids	Phenolic acids	C14H10O7	-	1.25464	0.00790045	0.121284	7.9233	2.9861	up
Lmtn003024	Mansorin III	Lignans and Coumarins	Coumarins	C14H14O4	-	1.27526	0.000258499	0.0404514	7.69668	2.94424	up
Lmsn000381	D-Maltose*	Others	Saccharides	C12H22O11	69-79-4	1.33502	0.000389976	0.0444061	7.69542	2.944	up
Lmhp010515	LysoPC 17:0(2n isomer)*	Lipids	LPC	C25H52NO7P	-	1.23281	0.0184844	0.149599	7.59894	2.9258	up
Lhhp111205	Schisanlactone E	Terpenoids	Triterpene	C30H44O4	136040-43-2	1.19511	0.015169	0.14802	7.56307	2.91897	up
pme0519	D-Sucrose*	Others	Saccharides	C12H22O11	57-50-1	1.34381	0.000451971	0.0444061	7.52587	2.91186	up
mws5038	Isomaltulose*	Others	Saccharides	C12H22O11	13718-94-0	1.33519	0.00525256	0.117542	7.49878	2.90666	up
Lmwp102904	N,N-Dimethyl-5-methoxytryptamine	Alkaloids	Plumerane	C13H18N2O	1019-45-0	1.28116	0.0388632	0.182851	7.41451	2.89035	up
Qagp003587	N-Monocinnamoylputrescine	Alkaloids	Phenolamine	C13H18N2O	-	1.25731	0.0456742	0.19301	7.34966	2.87768	up
Zbpn005555	Phloretin-4'-O-glucoside (Trilobatin)*	Flavonoids	Chalcones	C21H24O10	4192-90-9	1.30951	0.0426333	0.187782	7.15966	2.83989	up
MWSmce083	Ferulic acid methyl ester	Phenolic acids	Phenolic acids	C11H12O4	2309-07-1	1.14894	0.0147392	0.14802	7.08352	2.82447	up
Zmdn001564	γ-Glu-Phe	Amino acids and derivatives	Amino acids and derivatives	C14H18N2O5	7432-24-8	1.32239	0.0287495	0.166826	7.06714	2.82113	up
MA10039641	D-Lactose*	Others	Saccharides	C12H22O11	63-42-3	1.33144	0.0101187	0.134753	7.0327	2.81408	up
Lmqn000780	Uridine 5'-diphospho-N-acetylglucosamine	Nucleotides and derivatives	Nucleotides and derivatives	C17H27N3O17P2	528-04-1	1.33	0.0135513	0.143163	6.8534	2.77682	up
mws1333	Melibiose	Others	Saccharides	C12H22O11	585-99-9	1.33614	0.000136421	0.037571	6.64461	2.73218	up
MW0158260	Trp-Thr-Tyr	Amino acids and derivatives	Amino acids and derivatives	C24H28N4O6	-	1.08559	0.00439207	0.110646	6.39401	2.67672	up
Hmsn001911	2-Beta-Glucopyranosyloxy-3-Hydroxybenzyl Alcohol	Phenolic acids	Phenolic acids	C13H18O8	20331-85-5	1.03373	0.0376177	0.182851	6.37157	2.67165	up
HJN055	Dihydrocharcone-4'-O-glucoside*	Flavonoids	Chalcones	C21H24O10	-	1.30974	0.0338045	0.176664	6.31831	2.65954	up
mws0264	D-Trehalose*	Others	Saccharides	C12H22O11	99-20-7	1.33127	0.0015172	0.0828139	6.28155	2.65112	up
mws2118	Phloretin-2'-O-glucoside (Phlorizin)	Flavonoids	Chalcones	C21H24O10	60-81-1	1.29507	0.047689	0.196455	6.10844	2.6108	up
Lmhp009497	LysoPE 20:4*	Lipids	LPE	C25H44NO7P	-	1.27809	0.0332991	0.175423	6.09477	2.60757	up
Lmhn005475	7,4'-Di-O-galloyltricetiflavan	Flavonoids	Flavanols	C29H22O14	-	1.07309	0.0371116	0.181856	5.75861	2.52572	up
Wbkn004126	Javanicolide C	Terpenoids	Ditepenoids	C26H36O11	-	1.29621	0.0267534	0.166378	5.56698	2.47689	up
MWS1983	Maltitol	Others	Saccharides	C12H24O11	585-88-6	1.33841	0.000151559	0.037571	5.4554	2.44769	up
Lmhp009349	LysoPE 20:4(2n isomer)*	Lipids	LPE	C25H44NO7P	-	1.22091	0.0406113	0.184461	5.40636	2.43466	up
pmn001716	Carthamone	Flavonoids	Chalcones	C21H20O11	86579-00-2	1.15963	0.00537672	0.118526	5.36448	2.42344	up
Ladp002110	4-hydroxy-2-oxo-1,2-dihydroquinoline-3-carboxylic acid	Alkaloids	Quinoline alkaloids	C10H7NO4	73776-24-6	1.32011	0.0142514	0.14745	5.21416	2.38244	up
mws0863	2-Deoxyribose-5'-phosphate	Nucleotides and derivatives	Nucleotides and derivatives	C5H11O7P	102916-66-5	1.03604	0.0278401	0.166826	5.10949	2.35318	up
pme0193	L-Glutamine	Amino acids and derivatives	Amino acids and derivatives	C5H10N2O3	56-85-9	1.27281	0.0075389	0.120243	5.10583	2.35215	up
MWSmce116	5'-Deoxyadenosine*	Nucleotides and derivatives	Nucleotides and derivatives	C10H13N5O3	4754-39-6	1.3281	0.017334	0.149599	5.04421	2.33463	up
Labn004865	Hydroxy isoliquiritigenin glucoside	Flavonoids	Chalcones	C21H22O10	-	1.24408	0.0219409	0.161256	4.88823	2.28931	up
Lmtn002565	1-O-Vanilloyl-D-Glucose	Phenolic acids	Phenolic acids	C14H18O9	-	1.22421	0.00635965	0.11965	4.83071	2.27223	up
Wcfn003698	Procyanidin B2 3'-O-Gallate	Tannins	Proanthocyanidins	C37H30O16	-	1.31597	0.0323117	0.175423	4.78859	2.2596	up
Lmmn003663	5-Glucosyloxy-2-Hydroxybenzoic acid methyl ester	Phenolic acids	Phenolic acids	C14H18O9	-	1.19873	0.0126598	0.140118	4.7562	2.24981	up
pme0026	L-Lysine	Amino acids and derivatives	Amino acids and derivatives	C6H14N2O2	56-87-1	1.31252	0.00198793	0.092413	4.54688	2.18488	up
Hmhn000927	Phloroglucinol-1-O-β-D-glucopyranoside	Phenolic acids	Phenolic acids	C12H16O8	-	1.25877	0.00364361	0.110646	4.49791	2.16925	up
Lmtn003096	Secoisolariciresinol 4-O-glucoside	Lignans and Coumarins	Lignans	C26H36O11	-	1.31039	0.0227534	0.161256	4.2684	2.09369	up
pmb2922	Uridine 5'-diphospho-D-glucose	Nucleotides and derivatives	Nucleotides and derivatives	C15H24N2O17P2	133-89-1	1.27897	0.000650953	0.0532968	4.20507	2.07213	up
Zjmp102707	3-epi-akebonic acid	Terpenoids	Triterpene	C29H44O3	-	1.266	0.00214008	0.0934503	4.19837	2.06983	up
Lmjp101402	5,7-Dihydroxycoumarin	Lignans and Coumarins	Coumarins	C9H6O4	2732-18-5	1.28373	0.0383515	0.182851	4.11189	2.0398	up
mws0025	Pyrogallol	Phenolic acids	Phenolic acids	C6H6O3	87-66-1	1.32257	0.0113028	0.138605	4.06618	2.02367	up
mws0724	8-Hydroxyguanosine	Nucleotides and derivatives	Nucleotides and derivatives	C10H13N5O6	3868-31-3	1.1352	0.0308309	0.173093	3.99773	1.99918	up
Zbyn004323	2,6-di-O-galloylarbutin	Lignans and Coumarins	Coumarins	C26H24O15	-	1.29249	0.0186308	0.149599	3.98591	1.99491	up
pme3255	Methyleugenol	Phenolic acids	Phenolic acids	C11H14O2	93-15-2	1.30766	0.00428238	0.110646	3.94123	1.97865	up
Wagp002617	D-Glucosyl Indole-3-Carboxylate	Alkaloids	Plumerane	C15H17NO7	-	1.28212	0.00287974	0.108821	3.84513	1.94303	up
Zmmp002946	(3-(carboxyamino)-2-methylpropanoyl)phenylalanine	Amino acids and derivatives	Amino acids and derivatives	C14H18N2O5	-	1.24126	0.0430454	0.187782	3.78644	1.92084	up
pmn001511	3-Hydroxy-5-Methylphenol-1-O-Glucoside*	Phenolic acids	Phenolic acids	C13H18O7	-	1.0528	0.00750042	0.120243	3.69961	1.88737	up
HJN090	Butin-7-O-glucoside*	Flavonoids	Flavanones	C21H22O10	-	1.24137	0.00435129	0.110646	3.69509	1.88561	up
Zbqn010247	Rubiatriol	Terpenoids	Triterpene	C30H50O3	107694-02-0	1.11898	0.0229825	0.161256	3.61996	1.85598	up
Lmyn000160	Mucic acid Dimethyl Ester	Organic acids	Organic acids	C8H14O8	-	1.33794	0.000849307	0.0575479	3.59249	1.84498	up
MWSmce448	Imidazol-1-yl-acetic acid*	Alkaloids	Alkaloids	C5H6N2O2	22884-10-2	1.30773	0.0307964	0.173093	3.30718	1.7256	up
MWSmce203	D-Cellobiose	Others	Saccharides	C12H22O11	528-50-7	1.3016	0.000568524	0.0485717	3.28595	1.71631	up
Lmmn003398	Kaempferol-3-O-(6''-O-acetyl)glucoside	Flavonoids	Flavonols	C23H22O12	-	1.26078	0.00879078	0.128668	3.14677	1.65387	up
MWSmce118	Imidazole-4-Acetic Acid*	Alkaloids	Alkaloids	C5H6N2O2	645-65-8	1.31356	0.0245028	0.162905	3.11323	1.63841	up
Hmqn003268	5,7,3',4',5'-Pentahydroxydihydroflavone	Flavonoids	Flavanones	C15H12O7	-	1.11899	0.00781217	0.120873	3.02969	1.59917	up
Lajp002709	3,3',4',5,6,7,8-Heptahydroxyflavan	Flavonoids	Flavanols	C15H14O8	-	1.28199	0.0065741	0.11965	3.00617	1.58793	up
MWSmce490	2',4',6'-Trihydroxyacetophenone	Phenolic acids	Phenolic acids	C8H8O4	480-66-0	1.28319	0.024938	0.164213	2.91155	1.54179	up
Zmzn000113	L-threo-3-Methylaspartate	Amino acids and derivatives	Amino acids and derivatives	C5H9NO4	6061-13-8	1.25568	0.0131118	0.140918	2.85958	1.5158	up
mws1179	Naringenin-7-O-glucoside (Prunin)	Flavonoids	Flavanones	C21H22O10	529-55-5	1.12361	0.0151469	0.14802	2.76602	1.46781	up
Zmfn000481	Uridine-5'-Diphosphate-D-Xylose	Nucleotides and derivatives	Nucleotides and derivatives	C14H22N2O16P2	3616-06-6	1.17456	0.015681	0.14802	2.70388	1.43503	up
pmp001309	6-Hydroxykaempferol-7-O-glucoside	Flavonoids	Flavonols	C21H20O12	-	1.11641	0.0172675	0.149599	2.42167	1.276	up
pmb2507	2-Deoxyribose-1-phosphate	Nucleotides and derivatives	Nucleotides and derivatives	C5H11O7P	17210-42-3	1.07086	0.028652	0.166826	2.4063	1.26682	up
MWS3270	Quinolinic Acid	Alkaloids	Pyridine alkaloids	C7H5NO4	89-00-9	1.24298	0.0486202	0.198213	2.33535	1.22364	up
pme0256	Xanthine	Nucleotides and derivatives	Nucleotides and derivatives	C5H4N4O2	69-89-6	1.18044	0.0153979	0.14802	2.30907	1.20731	up
Lakn004098	Dihydrophaseic acid	Terpenoids	Sesquiterpenoids	C15H22O5	41756-77-8	1.14003	0.0408186	0.184461	2.23787	1.16213	up
Lmhp009890	LysoPC 20:3	Lipids	LPC	C28H52NO7P	1199257-41-4	1.29377	0.0319806	0.175047	2.12502	1.08748	up
MWSslk097	Dimethyl phthalate	Phenolic acids	Phenolic acids	C10H10O4	131-11-3	1.31968	0.00305673	0.110536	2.04203	1.03001	up
Lcsn000415	Keto-Deoxy-Nonulonic acid	Organic acids	Organic acids	C9H16O9	153666-19-4	1.27107	0.0439147	0.189238	2.00243	1.00175	up
Wmln000659	3-Methyl-4,8-dihydroxy-3,4-dihydroisocoumarin	Lignans and Coumarins	Coumarins	C10H10O4	33788-22-6	1.29644	0.00175443	0.0883963	0.494756	-1.01521	down
Wcfp003475	6,7-dimethyl-4-(2,3,4,5-tetrahydroxypentyl)-1H-quinoxaline-2,3-dione	Others	Others	C15H20N2O6	-	1.29667	0.0066621	0.11965	0.484335	-1.04592	down
Lszp210010	Tatarine	Alkaloids	Alkaloids	C15H20N2O6	-	1.29667	0.0066621	0.11965	0.484335	-1.04592	down
mws1587	L-Norleucine*	Amino acids and derivatives	Amino acids and derivatives	C6H13NO2	327-57-1	1.20439	0.0106177	0.136365	0.475082	-1.07375	down
Zmhn002334	6-O-Feruloyl-β-D-glucose	Phenolic acids	Phenolic acids	C16H20O9	137887-25-3	1.27038	0.0448906	0.191345	0.467736	-1.09623	down
MWS04555g	D-Allo-Isoleucine*	Amino acids and derivatives	Amino acids and derivatives	C6H13NO2	1509-35-9	1.21612	0.00904303	0.128668	0.464128	-1.10741	down
pmf0250	γ-Tocotrienol	Others	Vitamin	C28H42O2	14101-61-2	1.2682	0.0375895	0.182851	0.463622	-1.10898	down
pme0170	N-Acetyl-L-Arginine	Amino acids and derivatives	Amino acids and derivatives	C8H16N4O3	155-84-0	1.25027	0.018011	0.149599	0.459942	-1.12048	down
mws0344	D-Xylonic acid	Others	Saccharides	C5H10O6	526-91-0	1.23081	0.00811673	0.122291	0.458612	-1.12465	down
pmf0348	2,6-Dimethyl-7-octene-2,3,6-triol	Others	Alcohol compounds	C10H20O3	73815-21-1	1.2552	0.012088	0.138605	0.45552	-1.13441	down
MWSCX014	Scopoletin (7-Hydroxy-6-methoxycoumarin)	Lignans and Coumarins	Coumarins	C10H8O4	92-61-5	1.03336	0.0475314	0.196217	0.455194	-1.13545	down
mws0227	L-Leucine*	Amino acids and derivatives	Amino acids and derivatives	C6H13NO2	61-90-5	1.2254	0.00718702	0.120243	0.452476	-1.14409	down
Yalp003420	2-(furan-2-ylmethyl)-5-methylfuran	Others	Others	C10H10O2	13678-51-8	1.14181	0.0410577	0.184461	0.451546	-1.14705	down
Zmjn003398	2-Dodecenedioic acid	Lipids	Free fatty acids	C12H20O4	6402-36-4	1.11134	0.0403602	0.184461	0.444541	-1.16961	down
Wasn001246	4-O-Galloylquinic Acid	Phenolic acids	Phenolic acids	C14H16O10	110170-37-1	1.13946	0.0127136	0.140118	0.440797	-1.18181	down
Zbyp002402	methylarbutin	Phenolic acids	Phenolic acids	C13H18O7	6032-32-2	1.19321	0.0253593	0.164459	0.439222	-1.18698	down
Hmln003169	Trachelogenin	Lignans and Coumarins	Lignans	C21H24O7	34209-69-3	1.27888	0.00578865	0.11965	0.426073	-1.23083	down
MWSmce221	5,7-Dihydroxy-4-methylcoumarin	Lignans and Coumarins	Coumarins	C10H8O4	2107-76-8	1.22805	0.00526398	0.117542	0.426038	-1.23094	down
Lmrj002087	Ile-Asp	Amino acids and derivatives	Amino acids and derivatives	C10H18N2O5	-	1.19195	0.0128417	0.140189	0.424559	-1.23596	down
pmp001045	Bartsioside	Terpenoids	Monoterpenoids	C15H22O8	62133-72-6	1.32727	0.000149343	0.037571	0.422923	-1.24153	down
Wagp003518	Acetoxyindole N-Glucoside	Alkaloids	Plumerane	C16H19NO7	-	1.08933	0.0304763	0.17308	0.410813	-1.28345	down
Lmyp003599	Kaempferol-3-O-(6''-galloyl)glucoside*	Flavonoids	Flavonols	C28H24O15	56317-05-6	1.0799	0.0440174	0.189265	0.407127	-1.29645	down
Lmhp010041	LysoPE 22:5	Lipids	LPE	C27H46NO7P	-	1.24569	0.00974115	0.132335	0.405479	-1.3023	down
MWS1900	Undecanedioic acid	Lipids	Free fatty acids	C11H20O4	1852-04-6	1.21102	0.0446817	0.190952	0.404807	-1.30469	down
pme1228	5-Hydroxy-L-tryptophan	Amino acids and derivatives	Amino acids and derivatives	C11H12N2O3	4350-09-8	1.022	0.0453412	0.192847	0.397379	-1.33141	down
NK10253223	2-Amino-3-methoxybenzoic acid	Phenolic acids	Phenolic acids	C8H9NO3	3177-80-8	1.26973	0.0163449	0.148247	0.392123	-1.35062	down
mws5037	Ala-Leu	Amino acids and derivatives	Amino acids and derivatives	C9H18N2O3	3303-34-2	1.22531	0.0356864	0.179181	0.390517	-1.35654	down
Lmsn004714	1,6-Di-O-galloyl-2-O-p-coumaroyl-β-D-glucose*	Phenolic acids	Phenolic acids	C29H26O16	115713-49-0	1.27421	0.0316697	0.174969	0.389604	-1.35992	down
mws0629	Asp-Phe	Amino acids and derivatives	Amino acids and derivatives	C13H16N2O5	13433-09-5	1.17525	0.0166908	0.148247	0.386925	-1.36988	down
Zmyp000878	Crotonoside; 2-Hydroxyadenosine	Nucleotides and derivatives	Nucleotides and derivatives	C10H13N5O5	1818-71-9	1.1763	0.0230482	0.161256	0.386728	-1.37061	down
pme1474	5'-Deoxy-5'-(methylthio)adenosine	Nucleotides and derivatives	Nucleotides and derivatives	C11H15N5O3S	2457-80-9	1.25405	0.0349126	0.178029	0.379505	-1.39781	down
Hmgn002038	β-Oxoacteoside	Phenolic acids	Phenolic acids	C29H34O16	-	1.26377	0.00415215	0.110646	0.379174	-1.39907	down
pme3732	Cytidine	Nucleotides and derivatives	Nucleotides and derivatives	C9H13N3O5	65-46-3	1.23702	0.048078	0.19723	0.379043	-1.39957	down
MWS1798	2,4-Hexadienoic acid	Organic acids	Organic acids	C6H8O2	110-44-1	1.27968	0.00727519	0.120243	0.378617	-1.40119	down
mws1050	O-Acetylserine	Amino acids and derivatives	Amino acids and derivatives	C5H9NO4	5147-00-2	1.24692	0.00387654	0.110646	0.376449	-1.40947	down
Yaan004264	1,2,4,6-tetragalloylglucose	Others	Others	C34H28O22	84297-49-4	1.2691	0.0462249	0.194085	0.375124	-1.41456	down
pmp000172	5,2'-Dihydroxy-7,8-dimethoxyflavone glycoside	Flavonoids	Flavones	C23H24O11	-	1.05357	0.0370395	0.181856	0.373922	-1.41919	down
Hmln002806	5-O-Caffeoylshikimic acid	Phenolic acids	Phenolic acids	C16H16O8	73263-62-4	1.25754	0.0208962	0.159151	0.372515	-1.42463	down
pmp000086	1-Feruloyl-sn-glycerol	Phenolic acids	Phenolic acids	C13H16O6	-	1.06628	0.0484412	0.197894	0.364457	-1.45618	down
pme2550	Cis-Aconitic acid	Organic acids	Organic acids	C6H6O6	585-84-2	1.29087	0.00723351	0.120243	0.363837	-1.45864	down
MWSslk118	2,2'-Cyclouridine	Alkaloids	Alkaloids	C9H10N2O5	3736-77-4	1.23859	0.0197891	0.15565	0.36154	-1.46777	down
Wbjp001317	vasicinone	Alkaloids	Alkaloids	C11H10N2O2	486-64-6	1.0756	0.0273494	0.166826	0.352372	-1.50483	down
Wcgn005541	Cyrtominetin	Flavonoids	Flavones	C17H16O6	95272-99-4	1.10616	0.038783	0.182851	0.351705	-1.50756	down
MW0152393	Leu-Leu-Cys	Amino acids and derivatives	Amino acids and derivatives	C15H29N3O4S1	-	1.25585	0.0179663	0.149599	0.35064	-1.51194	down
pme0257	Uracil	Nucleotides and derivatives	Nucleotides and derivatives	C4H4N2O2	66-22-8	1.20389	0.0115199	0.138605	0.3506	-1.5121	down
Lmsn001955	Casuarinin	Tannins	Tannin	C41H28O26	79786-01-9	1.1468	0.0185513	0.149599	0.35023	-1.51363	down
Lmhp012042	2-Linoleoylglycerol	Lipids	Glycerol ester	C21H38O4	3443-82-1	1.05166	0.0464583	0.194649	0.348904	-1.5191	down
pmn001640	Myricetin-3-O-arabinoside*	Flavonoids	Flavonols	C20H18O12	132679-85-7	1.16636	0.0348408	0.178029	0.336584	-1.57096	down
pmb2826	L-Citramalic acid	Organic acids	Organic acids	C5H8O5	6236-09-5	1.1744	0.0102737	0.134753	0.330423	-1.59761	down
MWSmce165	L-Fucitol	Others	Saccharides	C6H14O5	13074-06-1	1.30566	0.0184535	0.149599	0.330278	-1.59825	down
Lazn003560	Methoxy-erythro-Guaiacyl glycerol β-threo-syringyl glycerol ether	Lignans and Coumarins	Lignans	C22H30O11	-	1.29834	0.0208522	0.159151	0.326412	-1.61523	down
pmn001629	Digalloylglucose*	Phenolic acids	Phenolic acids	C20H20O14	-	1.0788	0.0295109	0.169558	0.323274	-1.62917	down
Lmjp003231	Patuletin-3-O-glucoside	Flavonoids	Flavonols	C22H22O13	-	1.17867	0.00717636	0.120243	0.321317	-1.63793	down
Zmgn000217	Itaconic acid	Organic acids	Organic acids	C5H6O4	97-65-4	1.19994	0.00542868	0.118526	0.319222	-1.64737	down
Yhhp003898	phlomuroside	Terpenoids	Monoterpenoids	C19H32O8	-	1.14225	0.0468464	0.195442	0.317006	-1.65742	down
pmb0998	Guanosine 5'-monophosphate	Nucleotides and derivatives	Nucleotides and derivatives	C10H14N5O8P	85-32-5	1.29538	0.0378369	0.182851	0.309133	-1.6937	down
ML10172161	Hydroxypyruvic acid*	Organic acids	Organic acids	C3H4O4	1113-60-6	1.23716	0.0131953	0.140918	0.309022	-1.69422	down
Lmbn000193	Tartronate semialdehyde*	Organic acids	Organic acids	C3H4O4	2480-77-5	1.23716	0.0131953	0.140918	0.309022	-1.69422	down
mws4176	Ala-Phe	Amino acids and derivatives	Amino acids and derivatives	C12H16N2O3	3061-90-3	1.306	0.0121108	0.138605	0.307753	-1.70015	down
Lmhp007595	LysoPC 16:4	Lipids	LPC	C24H42NO7P	-	1.24024	0.00428413	0.110646	0.306963	-1.70387	down
ML10176345	3-Dehydroshikimic acid	Organic acids	Organic acids	C7H8O5	2922-42-1	1.26688	0.0127609	0.140118	0.306392	-1.70655	down
Lmhp001732	Pro-Phe	Amino acids and derivatives	Amino acids and derivatives	C14H18N2O3	13589-02-1	1.24444	0.00497637	0.117542	0.305654	-1.71003	down
MWSmce039	Isonicotinic acid	Others	Vitamin	C6H5NO2	55-22-1	1.29927	0.0353875	0.178757	0.304105	-1.71736	down
Zmhn002783	5-O-Galloylshikimic acid	Phenolic acids	Phenolic acids	C14H14O9	-	1.19829	0.00520819	0.117542	0.291595	-1.77796	down
Zmyn000247	2-Hydroxyglutaric Acid	Organic acids	Organic acids	C5H8O5	13095-48-2	1.25777	0.00163326	0.0867394	0.290928	-1.78127	down
WaYn006966	Ficusesquilignan B	Lignans and Coumarins	Lignans	C31H36O11	-	1.22677	0.00681323	0.11965	0.290488	-1.78345	down
Lsjp211262	Megastigm-5-en-3,9-diol	Others	Others	C13H24O2	-	1.07605	0.0385567	0.182851	0.289703	-1.78735	down
Wahp004841	Homoeriodictyol-7-O-β-O-glucoside*	Flavonoids	Flavanones	C22H24O11	-	1.27203	0.0212372	0.160504	0.288763	-1.79204	down
Hmcp003852	Elemol	Terpenoids	Sesquiterpenoids	C15H26O	639-99-6	1.34544	0.000763581	0.0541887	0.286514	-1.80332	down
Hmln001763	Geraniinic acid B	Tannins	Tannin	C41H28O27	-	1.13866	0.0184672	0.149599	0.285615	-1.80786	down
Hmqn003054	9,10,11-Trihydroxy-12-octadecenoic acid	Lipids	Free fatty acids	C18H34O5	61911-67-9	1.27195	0.0240486	0.162905	0.284444	-1.81378	down
Lazn006735	Erythro-Guaiacylglycerol-β-O-4'-dehydrodisinapyl Ether	Lignans and Coumarins	Lignans	C31H36O11	613684-55-2	1.1998	0.00494937	0.117542	0.278899	-1.84219	down
pmn001681	1-(4-Methoxyphenyl)-1-propanol	Phenolic acids	Phenolic acids	C10H14O2	5349-60-0	1.34099	0.00708963	0.120243	0.277485	-1.84952	down
Wbmn004320	6'-O-p-hydroxybenzoylmussaenosidicacid	Terpenoids	Monoterpenoids	C23H28O12	-	1.33323	0.0020693	0.092413	0.2761	-1.85674	down
Zmyn000230	2-Dehydro-3-deoxy-L-arabinonate	Others	Saccharides	C5H8O5	-	1.2383	0.00199267	0.092413	0.274066	-1.86741	down
MWS201455	Asp-Lys*	Amino acids and derivatives	Amino acids and derivatives	C10H19N3O5	5891-51-0	1.29442	0.000445712	0.0444061	0.273963	-1.86795	down
Lmhp002031	Leu-Leu	Amino acids and derivatives	Amino acids and derivatives	C12H24N2O3	3303-31-9	1.161	0.0167731	0.148247	0.273909	-1.86823	down
Lmln007483	6,9,10-Trihydroxyoctadec-7-enoic acid; Sanleng acid	Lipids	Free fatty acids	C18H34O5	-	1.28165	0.0398376	0.184191	0.273791	-1.86885	down
Lmmn004951	2-Hydroxy-4-methyl-3-undecanoyloxypentanoic acid methyl ester	Others	Others	C18H34O5	-	1.28673	0.0347806	0.178029	0.273624	-1.86973	down
MWSslk140	N-Acetyl-L-Methionine	Amino acids and derivatives	Amino acids and derivatives	C7H13NO3S	65-82-7	1.29972	0.0343658	0.178029	0.270698	-1.88524	down
Wcfn008271	Danthron; 1,8-Dihydroxyanthraquinone	Quinones	Anthraquinone	C14H8O4	117-10-2	1.34456	0.0035238	0.110646	0.270372	-1.88698	down
MWSprf137	Acacetin-7-O-glucoside (Tilianin)*	Flavonoids	Flavones	C22H22O10	4291-60-5	1.00554	0.0257636	0.165443	0.268857	-1.89509	down
pme2827	Palmitaldehyde	Lipids	Free fatty acids	C16H32O	629-80-1	1.34467	0.00298257	0.110536	0.267505	-1.90236	down
MWS4354	N6-methyladenosine	Nucleotides and derivatives	Nucleotides and derivatives	C11H15N5O4	1867-73-8	1.32155	0.000254421	0.0404514	0.267433	-1.90275	down
YC512118	Oleamide (9-Octadecenamide)	Others	Others	C18H35NO	301-02-0	1.28896	0.000414959	0.0444061	0.264934	-1.9163	down
Zahp006511	N-((9E,11E)-13-methylpentadeca-9,11-dien-1-yl)acetamide	Alkaloids	Alkaloids	C18H33NO	-	1.26916	0.0337061	0.17662	0.264368	-1.91938	down
MWSmce349	Laurocapram	Alkaloids	Alkaloids	C18H35NO	59227-89-3	1.29329	0.00168832	0.0873041	0.263982	-1.92149	down
pmn001704	2,3-Dihydroxy-5(6),12(13)-diene-ursolic acid*	Terpenoids	Triterpene	C30H46O4	-	1.12851	0.0121806	0.138605	0.260987	-1.93795	down
Lmsn012627	2,3-Dihydroxyurs-12,18-dien-28-oic acid*	Terpenoids	Triterpene	C30H46O4	-	1.12851	0.0121806	0.138605	0.260987	-1.93795	down
Lmhp001430	Cyclo(Pro-Glu)	Amino acids and derivatives	Amino acids and derivatives	C10H14N2O4	-	1.27367	0.00523284	0.117542	0.260931	-1.93826	down
Hmlp002407	2-Hydroxy-1,4-benzoxazine-3(2H)-one (HBOA)	Alkaloids	Alkaloids	C8H7NO3	23520-34-5	1.32199	7.74841e-05	0.037571	0.258845	-1.94984	down
Zahp013600	Octadec-2-enamide	Alkaloids	Alkaloids	C18H35NO	-	1.27604	0.000721856	0.0541887	0.258813	-1.95002	down
pmb2319	LysoPC 15:0*	Lipids	LPC	C23H48NO7P	108273-89-8	1.17222	0.0350622	0.178029	0.256981	-1.96027	down
Zahp012577	Octadecadienamide	Alkaloids	Alkaloids	C18H33NO	-	1.28335	0.0396039	0.183862	0.256971	-1.96032	down
Wasn005819	4-Hydroxybenzoyl-2-O-Galloyl-1,3,6-Tri-O-Beta-D-Galloylglucose	Phenolic acids	Phenolic acids	C41H32O24	-	1.22743	0.0325598	0.175423	0.254278	-1.97552	down
MWS20172	5-Hydroxymethylfurfural	Others	Aldehyde compounds	C6H6O3	67-47-0	1.17592	0.0387736	0.182851	0.251268	-1.9927	down
Zmjp000966	Vidarabine	Nucleotides and derivatives	Nucleotides and derivatives	C10H13N5O4	5536-17-4	1.31194	0.0150837	0.14802	0.251199	-1.9931	down
pme3096	Aminomalonic acid	Organic acids	Organic acids	C3H5NO4	1068-84-4	1.33553	0.010614	0.136365	0.250129	-1.99926	down
mws1013	Esculetin (6,7-Dihydroxycoumarin)	Lignans and Coumarins	Coumarins	C9H6O4	305-01-1	1.25876	0.0332284	0.175423	0.249761	-2.00138	down
Lmhp009129	LysoPC 15:0(2n isomer)*	Lipids	LPC	C23H48NO7P	-	1.18263	0.0365148	0.181191	0.248575	-2.00825	down
pmb0854	LysoPC 18:3	Lipids	LPC	C26H48NO7P	-	1.07742	0.0472353	0.195617	0.248176	-2.01056	down
HJN025	4-Hydroxybenzyl Alcohol	Phenolic acids	Phenolic acids	C7H8O2	623-05-2	1.03519	0.0124622	0.139933	0.247085	-2.01692	down
mws0281	Citric Acid	Organic acids	Organic acids	C6H8O7	77-92-9	1.2132	0.00414354	0.110646	0.244012	-2.03497	down
mws0470	Methylmalonic acid*	Organic acids	Organic acids	C4H6O4	516-05-2	1.33083	0.0157243	0.14802	0.241706	-2.04868	down
mws0192	Succinic acid*	Organic acids	Organic acids	C4H6O4	110-15-6	1.33083	0.0157243	0.14802	0.241706	-2.04868	down
Lmhp008885	LysoPE 15:0(2n isomer)	Lipids	LPE	C20H42NO7P	-	1.2741	0.016824	0.148247	0.239885	-2.05958	down
HJN056	Sesquimarocanol B	Phenolic acids	Phenolic acids	C30H38O10	-	1.31887	0.00601913	0.11965	0.235156	-2.08831	down
Wcjp002955	Clivatine	Alkaloids	Alkaloids	C21H25NO7	1355-66-4	1.32889	0.000206155	0.0404514	0.234327	-2.0934	down
MWSmce128	4(3H)-Quinazolinone	Alkaloids	Alkaloids	C8H6N2O	491-36-1	1.27774	0.0105829	0.136365	0.234153	-2.09448	down
Zamn00402	sorbose*	Others	Saccharides	C6H12O6	3615-56-3	1.32114	0.0263253	0.165798	0.233621	-2.09776	down
MWSmce409	Chebulagic acid	Tannins	Tannin	C41H30O27	23094-71-5	1.16549	0.00913507	0.128668	0.232713	-2.10337	down
Lmcp004369	Quercetin-3',4'-dimethyl ether	Flavonoids	Flavonols	C17H14O7	3306-29-4	1.33546	0.00411965	0.110646	0.232204	-2.10654	down
mws0154	Shikimic acid	Organic acids	Organic acids	C7H10O5	138-59-0	1.32291	0.000152961	0.037571	0.230173	-2.11921	down
MWSslk257	Cytidine 5'-monophosphate(Cytidylic acid)	Nucleotides and derivatives	Nucleotides and derivatives	C9H14N3O8P	63-37-6	1.28237	0.00203946	0.092413	0.22933	-2.12451	down
Wcfp002357	N6-Threonylcarbamoyladenosine	Nucleotides and derivatives	Nucleotides and derivatives	C15H20N6O8	24719-82-2	1.19813	0.0061736	0.11965	0.229248	-2.12502	down
mws4170	D-Glucose*	Others	Saccharides	C6H12O6	50-99-7	1.31422	0.0348575	0.178029	0.22884	-2.12759	down
Zmdp000917	δ-Guanidinovaleric acid	Organic acids	Organic acids	C6H13N3O2	462-93-1	1.17337	0.018717	0.149599	0.228017	-2.13279	down
pme2589	2-Oxoadipic acid	Organic acids	Organic acids	C6H8O5	3184-35-8	1.10633	0.00430878	0.110646	0.224377	-2.156	down
MWSmce576	L-Glucose*	Others	Saccharides	C6H12O6	921-60-8	1.33871	0.011592	0.138605	0.219286	-2.18912	down
mws0371	Cis-4,7,10,13,16,19-Docosahexaenoic Acid	Lipids	Free fatty acids	C22H32O2	6217-54-5	1.30702	0.01085	0.137876	0.218642	-2.19336	down
Lmhp010394	LysoPC 22:4	Lipids	LPC	C30H54NO7P	-	1.318	0.00932495	0.128944	0.216415	-2.20813	down
pmb0532	Inosine 5'-monophosphate	Nucleotides and derivatives	Nucleotides and derivatives	C10H13N4O8P	131-99-7	1.32702	0.011496	0.138605	0.21422	-2.22283	down
mws0126	LysoPC 18:0	Lipids	LPC	C26H54NO7P	19420-57-6	1.30452	0.023379	0.161256	0.211081	-2.24413	down
MWS201464	Lys-Phe	Amino acids and derivatives	Amino acids and derivatives	C15H23N3O3	6235-35-4	1.31853	0.00390358	0.110646	0.210502	-2.24809	down
Wasn005621	Glucosyl 9-hydroxy-3-methyldec-2-enoic acid	Others	Others	C17H30O8	-	1.2273	0.0221422	0.161256	0.210488	-2.24819	down
MWSHC20163	Cetostearic acid	Lipids	Free fatty acids	C16H32O2	-	1.25458	0.00343141	0.110536	0.210323	-2.24932	down
pmb0981	Adenosine 5'-monophosphate	Nucleotides and derivatives	Nucleotides and derivatives	C10H14N5O7P	61-19-8	1.32414	0.017392	0.149599	0.209189	-2.25712	down
Lmgn007652	Tianshic acid	Organic acids	Organic acids	C18H34O5	-	1.25937	0.0117917	0.138605	0.208271	-2.26347	down
Ymjm000116	6-O-Acetylarbutin	Phenolic acids	Phenolic acids	C14H18O8	10338-88-2	1.31305	0.00916719	0.128668	0.20757	-2.26833	down
pmn001694	9,10,13-Trihydroxy-11-Octadecenoic Acid	Lipids	Free fatty acids	C18H34O5	29907-57-1	1.25858	0.012764	0.140118	0.206352	-2.27682	down
pmd0136	LysoPC 18:0(2n isomer)	Lipids	LPC	C26H54NO7P	-	1.28256	0.0181123	0.149599	0.206093	-2.27863	down
pme2266	Biotin	Others	Vitamin	C10H16N2O3S	58-85-5	1.26818	0.0427981	0.187782	0.20512	-2.28546	down
pmf0138	D-Mannose*	Others	Saccharides	C6H12O6	3458-28-4	1.33649	0.00806909	0.122291	0.204609	-2.28906	down
Lmbn003970	9,12,13-TriHOME; 9(S),12(S),13(S)-Trihydroxy-10(E)-octadecenoic acid	Lipids	Free fatty acids	C18H34O5	97134-11-7	1.26085	0.015848	0.14802	0.204449	-2.29018	down
pmn001528	Tetragallic Acid(3''-O-galloyl-4''-O-galloyl-4-O-galloyl-galloyl acid)	Phenolic acids	Phenolic acids	C28H18O17	-	1.27321	0.00114862	0.0705325	0.198132	-2.33546	down
MWS201394	Thr-Tyr	Amino acids and derivatives	Amino acids and derivatives	C13H18N2O5	145295-02-9	1.32356	0.000107227	0.037571	0.195901	-2.3518	down
Hmyp002656	Methyl dioxindole-3-acetate	Alkaloids	Plumerane	C11H11NO4	57061-18-4	1.3127	0.0102028	0.134753	0.195686	-2.35339	down
Zmyn005252	3-Hydroxy-palmitic acid methyl ester	Lipids	Free fatty acids	C17H34O3	51883-36-4	1.24054	0.0286695	0.166826	0.195491	-2.35483	down
pmb2643	Myristoleic acid	Lipids	Free fatty acids	C14H26O2	544-64-9	1.23839	0.0250057	0.164213	0.192339	-2.37828	down
MWS201054	O-Acetyl-L-homoserine	Amino acids and derivatives	Amino acids and derivatives	C6H11NO4	250736-84-6	1.30651	0.035011	0.178029	0.191407	-2.38528	down
WaYn006850	Buddlenol F	Lignans and Coumarins	Lignans	C32H38O12	97399-83-2	1.31116	0.00127418	0.0737675	0.191144	-2.38727	down
mws1337	D-Pantothenic Acid	Others	Vitamin	C9H17NO5	79-83-4	1.27689	0.0121799	0.138605	0.190493	-2.39219	down
Yaan003368	Gallic acid-3-O-(6'-O-galloyl)glucoside	Phenolic acids	Phenolic acids	C20H20O14	87087-61-4	1.25634	0.0321996	0.175423	0.190379	-2.39305	down
Zbyp004485	3-O-Galloylbergenin	Lignans and Coumarins	Coumarins	C21H20O13	-	1.29524	0.0482991	0.197724	0.189618	-2.39884	down
Zmzp005934	Stearamide	Alkaloids	Alkaloids	C18H37NO	124-26-5	1.29515	0.0187199	0.149599	0.188913	-2.40421	down
Lmhp008337	LysoPE 14:0(2n isomer)*	Lipids	LPE	C19H40NO7P	-	1.22665	0.00657441	0.11965	0.185701	-2.42895	down
pme3337	Succinyladenosine	Nucleotides and derivatives	Nucleotides and derivatives	C14H17N5O8	4542-23-8	1.29191	0.000267617	0.0404514	0.183372	-2.44715	down
mws2620	Docosatetraenoic acid	Lipids	Free fatty acids	C22H36O2	28874-58-0	1.24117	0.0201792	0.15676	0.179424	-2.47855	down
Hmcp001769	Quercetin-3-O-rhamnosyl(1→2)arabinoside	Flavonoids	Flavonols	C26H28O15	-	1.3168	0.0230613	0.161256	0.178971	-2.4822	down
Hamp011640	Hexadecanamide	Alkaloids	Alkaloids	C16H33NO	629-54-9	1.29949	0.0269252	0.166378	0.177168	-2.49681	down
pme2746	Riboflavin 5'-Adenosine Diphosphate	Nucleotides and derivatives	Nucleotides and derivatives	C27H33N9O15P2	146-14-5	1.30141	0.000968697	0.0614029	0.175186	-2.51304	down
mws0636	Phe-Phe	Amino acids and derivatives	Amino acids and derivatives	C18H20N2O3	2577-40-4	1.28582	0.00341525	0.110536	0.174997	-2.5146	down
MWSmce632	Vanillin acetate	Phenolic acids	Phenolic acids	C10H10O4	881-68-5	1.33006	0.0155925	0.14802	0.173319	-2.5285	down
MWS4309	Gly-Trp	Amino acids and derivatives	Amino acids and derivatives	C13H15N3O3	2390-74-1	1.17816	0.00220697	0.0942759	0.173247	-2.52909	down
pmb2640	Dodecanoic acid (Lauric acid)	Lipids	Free fatty acids	C12H24O2	143-07-7	1.33673	0.0148374	0.14802	0.170763	-2.54993	down
MA10039492	Dehydroascorbic acid	Others	Vitamin	C6H6O6	490-83-5	1.25773	0.024002	0.162905	0.169876	-2.55744	down
Lmsn004384	1,4-Di-O-galloyl-2-O-p-coumaroyl-β-D-glucose*	Phenolic acids	Phenolic acids	C29H26O16	-	1.29674	0.0430229	0.187782	0.169139	-2.56372	down
pme2636	Enterodiol	Lignans and Coumarins	Lignans	C18H22O4	80226-00-2	1.30712	0.00309923	0.110536	0.168707	-2.56741	down
mws0944	5(Z),8(Z),11(Z)-Eicosatrienoic acid	Lipids	Free fatty acids	C20H34O2	20590-32-3	1.26119	0.000489663	0.0450315	0.168155	-2.57213	down
MWS201458	Phe-Ile	Amino acids and derivatives	Amino acids and derivatives	C15H22N2O3	22951-94-6	1.3269	0.0347448	0.178029	0.167898	-2.57434	down
MW0149768	Gln-Met-Met	Amino acids and derivatives	Amino acids and derivatives	C15H28N4O5S2	-	1.30155	0.0218042	0.161256	0.166817	-2.58366	down
Zbdp005176	Scandione	Flavonoids	Other Flavonoids	C16H12O7	-	1.31675	0.0201833	0.15676	0.16485	-2.60077	down
pme2651	NADP (Nicotinamide adenine dinucleotide phosphate)	Nucleotides and derivatives	Nucleotides and derivatives	C21H28N7O17P3	53-59-8	1.27615	0.00406786	0.110646	0.164191	-2.60655	down
pme0151	5,6-Dihydrouracil	Nucleotides and derivatives	Nucleotides and derivatives	C4H6N2O2	504-07-4	1.22172	0.0159828	0.14802	0.164077	-2.60755	down
HX1188	1,7-Bis-(3,4-dihydroxyphenyl)-5-methoxy-3-heptanone	Others	Others	C20H24O6	-	1.26986	0.0455789	0.19301	0.163389	-2.61362	down
Lmsn003582	1-O-Galloyl-4-O-p-Coumaroyl-β-D-glucose	Phenolic acids	Phenolic acids	C22H22O12	-	1.25044	0.0114387	0.138605	0.162603	-2.62058	down
mws0520	N-Acetyl-L-tyrosine	Amino acids and derivatives	Amino acids and derivatives	C11H13NO4	537-55-3	1.20111	0.0226851	0.161256	0.160779	-2.63685	down
Lmhp001670	Val-Leu	Amino acids and derivatives	Amino acids and derivatives	C11H22N2O3	3989-97-7	1.33971	0.00901376	0.128668	0.160665	-2.63787	down
pmb0197	N7-Methylguanosine	Nucleotides and derivatives	Nucleotides and derivatives	C11H15N5O5	20244-86-4	1.33629	0.00506962	0.117542	0.157188	-2.66944	down
MWS3036	3-Hydroxyglutaric acid	Organic acids	Organic acids	C5H8O5	638-18-6	1.22974	0.047282	0.195617	0.15563	-2.68381	down
mws0133	Nicotinamide	Others	Vitamin	C6H6N2O	98-92-0	1.33236	0.0256505	0.165443	0.153017	-2.70824	down
Lmfp003594	Quercetin-3-O-(2''-O-galloyl)galactoside*	Flavonoids	Flavonols	C28H24O16	53209-27-1	1.08498	0.0472865	0.195617	0.152927	-2.70908	down
Lmfn001062	2,4,6-Tri-O-galloyl-D-glucose*	Phenolic acids	Phenolic acids	C27H24O18	108043-99-8	1.30347	0.0328381	0.175423	0.15172	-2.72051	down
HJN051	Tamarixetin-3-O-rutinoside	Flavonoids	Flavonols	C28H32O16	-	1.32227	0.0109459	0.137876	0.150416	-2.73297	down
ZBN0129	Quercetin-3-O-(2''-O-acetyl)rhamnoside*	Flavonoids	Flavonols	C23H22O12	-	1.13205	0.040426	0.184461	0.150129	-2.73572	down
pmn001529	3,4,5-Tri-O-Galloylshikimic acid	Phenolic acids	Phenolic acids	C28H22O17	-	1.17658	0.0230926	0.161256	0.148335	-2.75307	down
ML10171848	D-Arabinono-1,4-lactone	Others	Saccharides	C5H8O5	2782-09-4	1.24491	0.0143323	0.14745	0.146946	-2.76664	down
Lmsp004301	3',5,5',7-Tetrahydroxyflavanone-7-O-glucoside*	Flavonoids	Flavanones	C21H22O11	-	1.3393	0.0149873	0.14802	0.144082	-2.79504	down
Zbnp004170	Eriodictyol-3'-O-glucoside*	Flavonoids	Flavanones	C21H22O11	-	1.3393	0.0149873	0.14802	0.144082	-2.79504	down
Zmdn003203	1,2,6-Tri-O-galloyl-β-D-glucose*	Phenolic acids	Phenolic acids	C27H24O18	79886-49-0	1.30026	0.0328918	0.175423	0.143458	-2.8013	down
WaYn006596	Buddlenol C	Lignans and Coumarins	Lignans	C32H38O12	97465-73-1	1.33136	0.0113541	0.138605	0.140574	-2.83059	down
MWS1039a	3-Amino-2-methylpropanoic acid	Amino acids and derivatives	Amino acids and derivatives	C4H9NO2	4249-19-8	1.28179	0.0362509	0.180337	0.140174	-2.83471	down
MWS20204	Methyl chebulagic acid	Tannins	Tannin	C42H32O27	-	1.17872	0.00823638	0.12261	0.139709	-2.8395	down
pmb0864	LysoPE 14:0*	Lipids	LPE	C19H40NO7P	-	1.32898	0.0233446	0.161256	0.138517	-2.85186	down
Lmhp008801	LysoPE 18:3	Lipids	LPE	C23H42NO7P	-	1.28883	0.026854	0.166378	0.135817	-2.88027	down
Hmln000297	Inositol*	Others	Saccharides	C6H12O6	87-89-8	1.33909	0.00863576	0.127589	0.135233	-2.88648	down
Lmhp002764	Cyclo(Pro-Leu)	Amino acids and derivatives	Amino acids and derivatives	C11H18N2O2	5654-86-4	1.29104	0.0318042	0.174969	0.13468	-2.8924	down
pmb0855	LysoPC 16:0	Lipids	LPC	C24H50NO7P	17364-16-8	1.32829	0.0159022	0.14802	0.132468	-2.91628	down
pme3154	Mevalonic acid	Organic acids	Organic acids	C6H12O4	150-97-0	1.24606	0.0206438	0.159079	0.132363	-2.91742	down
pmd0132	LysoPC 16:0(2n isomer)	Lipids	LPC	C24H50NO7P	-	1.3291	0.0133463	0.14176	0.13199	-2.92149	down
pme0183	Isoguanine	Nucleotides and derivatives	Nucleotides and derivatives	C5H5N5O	3373-53-3	1.30706	0.0409665	0.184461	0.130664	-2.93607	down
Labp004829	Platanionoside J	Terpenoids	Sesquiterpenoids	C19H34O7	-	1.28787	0.00251459	0.0988234	0.129658	-2.94722	down
MWS20645	Gly-Tyr*	Amino acids and derivatives	Amino acids and derivatives	C11H14N2O4	658-79-7	1.3237	0.00369459	0.110646	0.12952	-2.94875	down
Lacp004935	Megastigm-5-en-3,9-diol glucoside	Terpenoids	Sesquiterpenoids	C19H34O7	-	1.26221	0.0388965	0.182851	0.127945	-2.96641	down
pme1286	S-(5'-Adenosy)-L-homocysteine	Amino acids and derivatives	Amino acids and derivatives	C14H20N6O5S	979-92-0	1.34069	0.0119483	0.138605	0.124744	-3.00296	down
mws5035	Leu-Phe	Amino acids and derivatives	Amino acids and derivatives	C15H22N2O3	56217-82-4	1.31461	0.0408168	0.184461	0.123479	-3.01766	down
MWS201479	Tyr-Gly*	Amino acids and derivatives	Amino acids and derivatives	C11H14N2O4	673-08-5	1.34044	0.00524712	0.117542	0.121111	-3.0456	down
pme3011	γ-Aminobutyric acid	Organic acids	Organic acids	C4H9NO2	56-12-2	1.33536	0.0238975	0.162905	0.11844	-3.07778	down
Lmsn003088	1,4,6-Tri-O-galloyl-β-D-glucose*	Phenolic acids	Phenolic acids	C27H24O18	94513-58-3	1.33023	0.0187843	0.149599	0.117347	-3.09115	down
MWS201400	Val-Trp	Amino acids and derivatives	Amino acids and derivatives	C16H21N3O3	24587-37-9	1.25906	0.0102865	0.134753	0.116833	-3.09748	down
pme1086	Glutathione reduced form	Amino acids and derivatives	Amino acids and derivatives	C10H17N3O6S	70-18-8	1.12839	0.0185575	0.149599	0.114664	-3.12452	down
pmd0130	LysoPC 14:0	Lipids	LPC	C22H46NO7P	20559-16-4	1.30454	0.0263053	0.165798	0.114277	-3.1294	down
Jmbn003202	Butyl Beta-D-Fructopyranoside	Others	Saccharides	C10H20O6	67884-27-9	1.18282	0.00131392	0.0737675	0.113782	-3.13566	down
pme0124	Gly-Pro	Amino acids and derivatives	Amino acids and derivatives	C7H12N2O3	704-15-4	1.30979	0.0381344	0.182851	0.113751	-3.13604	down
Lczp000060	3-O-Galloyl-4,6-(S)-HHDP-β-D-glucose	Tannins	Tannin	C27H22O17	-	1.32517	0.00771023	0.120243	0.113159	-3.14357	down
pmn001515	3-Galloylshikimic acid	Phenolic acids	Phenolic acids	C14H14O9	110082-91-2	1.23439	0.0291916	0.168216	0.112818	-3.14792	down
mws1164	D-Fructose*	Others	Saccharides	C6H12O6	57-48-7	1.32293	0.0081527	0.122291	0.112171	-3.15623	down
mws0232	Riboflavin (Vitamin B2)	Others	Vitamin	C17H20N4O6	83-88-5	1.32993	0.0159212	0.14802	0.110201	-3.18179	down
Lmyp003349	Quercetin-3-O-(6''-O-galloyl)glucoside	Flavonoids	Flavonols	C28H24O16	56316-75-7	1.21126	0.0454469	0.192879	0.109995	-3.18449	down
MWSHY0042	Syringaldehyde; 4-Hydroxy-3,5-Dimethoxybenzaldehyde	Others	Aldehyde compounds	C9H10O4	134-96-3	1.29754	0.000882717	0.057818	0.109244	-3.19437	down
MWS201424	Ile-Asn	Amino acids and derivatives	Amino acids and derivatives	C10H19N3O4	59652-59-4	1.3132	0.00767639	0.120243	0.10924	-3.19443	down
pmp000120	Diosmetin-6-C-glucoside	Flavonoids	Flavones	C22H22O11	-	1.1906	0.0400485	0.184461	0.107418	-3.21869	down
HX1340	epiloliolide	Others	Others	C11H16O3	-	1.13546	0.0267604	0.166378	0.107345	-3.21967	down
Wbjp001169	o-Carboxy-5-hydroxytryptamine	Alkaloids	Alkaloids	C11H12N2O3	-	1.29517	0.00361687	0.110646	0.106468	-3.23151	down
Lman002731	Grevilloside F	Phenolic acids	Phenolic acids	C15H18O9	1094004-50-8	1.29069	0.0303763	0.173013	0.105519	-3.24442	down
Lscp211209	neosedumoside I	Others	Others	C19H30O8	-	1.30824	0.00681061	0.11965	0.105155	-3.24941	down
pmb3000	Chrysoeriol-7-O-(6''-acetyl)glucoside	Flavonoids	Flavones	C24H24O12	-	1.2156	0.0288656	0.166826	0.104393	-3.2599	down
Zbyp005310	4,11-di-O-galloylbergenin	Lignans and Coumarins	Coumarins	C28H24O17	-	1.16091	0.0406459	0.184461	0.0951598	-3.3935	down
MWS201412	Lys-Asp*	Amino acids and derivatives	Amino acids and derivatives	C10H19N3O5	20556-18-7	1.34434	0.00244758	0.0988234	0.0945428	-3.40289	down
Hmgp001996	Quercetagetin; 3,3',4',5,6,7-Hexahydroxyflavone	Flavonoids	Flavonols	C15H10O8	90-18-6	1.26032	0.000137046	0.037571	0.0915194	-3.44978	down
pmn001423	Roseoside	Others	Ketone compounds	C19H30O8	54835-70-0	1.18632	0.0233883	0.161256	0.0915034	-3.45003	down
pmn001691	9,12,13-Trihydroxy-10,15-octadecadienoic acid	Lipids	Free fatty acids	C18H32O5	-	1.27056	0.00988115	0.132989	0.0909426	-3.4589	down
pme0422	Isoferulic Acid*	Phenolic acids	Phenolic acids	C10H10O4	25522-33-2	1.31895	0.00678324	0.11965	0.0901845	-3.47098	down
Wbmn00859	vitelignin A	Lignans and Coumarins	Lignans	C20H16O8	-	1.33324	0.00508592	0.117542	0.0868859	-3.52473	down
pme2117	Adenosine 5'-diphosphate	Nucleotides and derivatives	Nucleotides and derivatives	C10H15N5O10P2	58-64-0	1.32684	0.0242826	0.162905	0.0866207	-3.52914	down
Zmgn001039	S-Ribosyl-L-homocysteine	Amino acids and derivatives	Amino acids and derivatives	C9H17NO6S	-	1.32523	0.0276804	0.166826	0.0854701	-3.54844	down
MWS201471	Lys-Tyr	Amino acids and derivatives	Amino acids and derivatives	C15H23N3O4	35978-98-4	1.26991	0.0311141	0.173199	0.0822643	-3.60359	down
Zbpp001992	Isorhamnetin-3-O-Glucoside*	Flavonoids	Flavonols	C22H22O12	5041-82-7	1.27919	0.013818	0.144428	0.082008	-3.60809	down
mws0359	Pentadecanoic Acid	Lipids	Free fatty acids	C15H30O2	1002-84-2	1.33249	0.023142	0.161256	0.0799173	-3.64535	down
Lmrj001698	Ser-Ile	Amino acids and derivatives	Amino acids and derivatives	C9H18N2O4	91086-51-0	1.24709	0.000206233	0.0404514	0.0787155	-3.66721	down
MWS201478	Phe-Ser	Amino acids and derivatives	Amino acids and derivatives	C12H16N2O4	16053-39-7	1.32908	0.00322372	0.110536	0.0778059	-3.68398	down
Zbfn008704	2,3,3-trihydroxypropyl octadeca-9,12-dienoate	Lipids	Free fatty acids	C21H38O5	-	1.32416	0.0412105	0.184461	0.0772019	-3.69522	down
mws5042	Gly-Phe	Amino acids and derivatives	Amino acids and derivatives	C11H14N2O3	721-66-4	1.32146	0.0137556	0.144428	0.0770631	-3.69782	down
WaYn002719	8,8''-Bisguaiacylglycerol	Lignans and Coumarins	Lignans	C20H26O9	-	1.31318	0.021675	0.161256	0.0754174	-3.72896	down
WaYn002469	4',8''-Bisguaiacylglycerol	Lignans and Coumarins	Lignans	C20H26O9	-	1.31665	0.0178143	0.149599	0.0751577	-3.73394	down
Zmhn002422	1-O-Feruloyl-β-D-glucose	Phenolic acids	Phenolic acids	C16H20O9	7196-71-6	1.2959	0.0166965	0.148247	0.0727227	-3.78145	down
Wccp002543	γ-Glutamylphenylalanine	Amino acids and derivatives	Amino acids and derivatives	C14H18N2O5	7432-24-8	1.33843	0.00634941	0.11965	0.0718087	-3.7997	down
Zmhn002301	p-Coumaric acid-4-O-glucoside*	Phenolic acids	Phenolic acids	C15H18O8	117405-48-8	1.31881	0.00742436	0.120243	0.0686591	-3.86441	down
Lwhp010630	Methyl-1-methyl-2-pentyl-4-(1H)-quinolone	Alkaloids	Quinoline alkaloids	C16H21NO	-	1.21912	0.00663356	0.11965	0.0684954	-3.86785	down
Lazn005628	Hedyotisol B	Lignans and Coumarins	Lignans	C42H50O16	95839-45-5	1.34435	0.00275843	0.106281	0.0649331	-3.9449	down
MWSHY0199	Quercetin-3-O-(6''-O-galloyl)galactoside	Flavonoids	Flavonols	C28H24O16	53171-28-1	1.34173	0.00768333	0.120243	0.0626936	-3.99554	down
Hmdp001794	Quercetin-3-O-(2'',3''-O-digalloyl)-glucoside	Flavonoids	Flavonols	C35H28O20	-	1.26709	0.0252796	0.164459	0.0618045	-4.01614	down
MWSprf147	Glucovanillin	Phenolic acids	Phenolic acids	C14H18O8	494-08-6	1.33121	0.0370395	0.181856	0.0573505	-4.12405	down
pmn001583	Quercetin-3-O-robinobioside	Flavonoids	Flavonols	C27H30O16	52525-35-6	1.33337	0.0358362	0.179181	0.0566633	-4.14144	down
HX1292	saucerneol K	Lignans and Coumarins	Lignans	C20H20O6	-	1.30494	0.00197804	0.092413	0.0564962	-4.1457	down
MWS201405	His-Tyr	Amino acids and derivatives	Amino acids and derivatives	C15H18N4O4	35979-00-1	1.32183	0.00910796	0.128668	0.0554971	-4.17144	down
Zaln004082	3-O-caffeoylshikimic acid*	Phenolic acids	Phenolic acids	C16H16O8	-	1.30835	0.0277195	0.166826	0.0554122	-4.17365	down
Zaln004057	4-caffeoylshikimic acid*	Phenolic acids	Phenolic acids	C16H16O8	-	1.30835	0.0277195	0.166826	0.0554122	-4.17365	down
MWS5083	Flavin Single Nucleotide(FMN)	Nucleotides and derivatives	Nucleotides and derivatives	C17H21N4O9P	6184-17-4	1.31948	0.014315	0.14745	0.0538505	-4.2149	down
Lmxn003152	8-Epiloganin	Terpenoids	Terpene	C17H26O10	79172-04-6	1.29419	0.00937731	0.128944	0.0502741	-4.31404	down
Hmsn002272	Demethyl coniferin	Phenolic acids	Phenolic acids	C15H20O8	-	1.30596	0.0162874	0.148247	0.0498902	-4.3251	down
pmn001513	Digallic Acid	Phenolic acids	Phenolic acids	C14H10O9	536-08-3	1.32136	0.0394177	0.183545	0.0476236	-4.39218	down
Lmcn009122	(7Z)-Hexadecenoic acid*	Lipids	Free fatty acids	C16H30O2	2416-19-5	1.32753	0.0262674	0.165798	0.0476139	-4.39247	down
mws0361	Palmitoleic Acid*	Lipids	Free fatty acids	C16H30O2	373-49-9	1.32753	0.0262674	0.165798	0.0476139	-4.39247	down
Wcsp002246	N-Phenylethylcrinasiadine	Alkaloids	Alkaloids	C22H17NO3	-	1.29267	0.000341992	0.0444061	0.046194	-4.43615	down
Hmgp002036	Nepetin-7-O-glucoside(Nepitrin)*	Flavonoids	Flavones	C22H22O12	569-90-4	1.31227	0.0286832	0.166826	0.04528	-4.46498	down
Ladp004020	tenuiflorin C glucoside	Flavonoids	Other Flavonoids	C22H22O12	-	1.31227	0.0286832	0.166826	0.04528	-4.46498	down
MWS20155	Rosmarinic acid	Phenolic acids	Phenolic acids	C18H16O8	537-15-5	1.30254	0.0183165	0.149599	0.0450747	-4.47154	down
Wafn001957	2-O-Caffeoylglucaric Acid	Phenolic acids	Phenolic acids	C15H16O11	-	1.33111	0.0217976	0.161256	0.0425125	-4.55597	down
mws4175	D-Glucurono-6,3-lactone	Others	Saccharides	C6H8O6	32449-92-6	1.25965	0.0382423	0.182851	0.0420831	-4.57061	down
Lmsp004721	Tamarixetin-3-O-glucoside-7-O-rhamnoside*	Flavonoids	Flavonols	C28H32O16	-	1.31042	0.0391843	0.183224	0.0419684	-4.57455	down
pmb0492	N',N'',N'''-p-Coumaroyl-cinnamoyl-caffeoyl spermidine	Alkaloids	Phenolamine	C34H37N3O6	-	1.33369	0.0460495	0.193763	0.0404715	-4.62695	down
Zbjn003642	1-O-rhamnose-3-O-Caffeoyl Quinic Acid	Phenolic acids	Phenolic acids	C22H28O13	-	1.31639	0.0154404	0.14802	0.0402398	-4.63523	down
Yaap006468	Medioresinol B	Lignans and Coumarins	Lignans	C21H24O7	-	1.32225	0.0317103	0.174969	0.0380164	-4.71723	down
Zmdp003457	Myricetin-3-O-galactoside-3'-O-rhamnoside*	Flavonoids	Flavonols	C27H30O17	-	1.33514	0.043349	0.187782	0.0369183	-4.75952	down
Lmsp003729	Myricetin-3-O-rutinoside*	Flavonoids	Flavonols	C27H30O17	-	1.33514	0.043349	0.187782	0.0369183	-4.75952	down
Hmmn002544	Ferulic acid-4-O-glucoside	Phenolic acids	Phenolic acids	C16H20O9	117405-51-3	1.30041	0.00734665	0.120243	0.0362021	-4.78778	down
mws0267	DL-Glyceric Acid	Organic acids	Organic acids	C3H6O4	473-81-4	1.34006	0.0221405	0.161256	0.0360506	-4.79383	down
Zmxn003874	7,8-Dihydro-Buddlenol B	Phenolic acids	Phenolic acids	C31H38O11	-	1.34053	0.0221536	0.161256	0.0350689	-4.83366	down
Zmjn001030	Adenosine 2'-Phosphate	Nucleotides and derivatives	Nucleotides and derivatives	C10H14N5O7P	130-49-4	1.34019	0.0287927	0.166826	0.0345997	-4.8531	down
Lazn006001	Dihydrobuddlenol B	Lignans and Coumarins	Lignans	C31H38O11	-	1.34137	0.0207497	0.159151	0.0342742	-4.86673	down
Yaln005580	23-Hydroxytoonacilide	Terpenoids	Triterpene	C31H38O11	-	1.33938	0.024444	0.162905	0.0325731	-4.94017	down
Zblp004717	3'-methoxyquercetin-3-O-L-rhamnosyl(1→2)-glucopyranoside*	Flavonoids	Flavonols	C28H32O16	-	1.31217	0.0251542	0.164213	0.0320295	-4.96446	down
MWSHY0064	Isorhamnetin-3-O-neohesperidoside*	Flavonoids	Flavonols	C28H32O16	55033-90-4	1.31217	0.0251542	0.164213	0.0320295	-4.96446	down
HJAP120	Rhamnetin-3-O-Rutinoside*	Flavonoids	Flavonols	C28H32O16	-	1.31217	0.0251542	0.164213	0.0320295	-4.96446	down
Lmmp002463	Sexangularetin-3-O-glucoside-7-O-rhamnoside	Flavonoids	Flavonols	C28H32O16	-	1.31238	0.022991	0.161256	0.0278722	-5.16503	down
MWSmce690	Erythorbic Acid; Isoascorbic Acid	Others	Vitamin	C6H8O6	89-65-6	1.18924	0.0352963	0.178756	0.0275657	-5.18098	down
Hmfn000531	L-Ascorbic acid (Vitamin C)	Others	Vitamin	C6H8O6	50-81-7	1.16598	0.0350495	0.178029	0.027372	-5.19116	down
MWS201401	Ala-Asn	Amino acids and derivatives	Amino acids and derivatives	C7H13N3O4	31796-57-3	1.32263	0.0223638	0.161256	0.0258193	-5.27541	down
MWSHC2047	Syringaresinol-4'-O-glucoside; Acanthoside B	Lignans and Coumarins	Lignans	C28H36O13	7374-79-0	1.2358	0.0421111	0.187213	0.0238914	-5.38736	down
Hmcp002575	Clemaphenol A	Lignans and Coumarins	Lignans	C20H22O6	362606-60-8	1.33594	0.0299115	0.17121	0.0226064	-5.46713	down
pmb0751	Trans-5-O-(p-Coumaroyl)shikimate	Phenolic acids	Phenolic acids	C16H16O7	-	1.30203	0.0396731	0.183862	0.0224127	-5.47954	down
mws0889	D-Threonic Acid	Others	Saccharides	C4H8O5	3909-12-4	1.33664	0.0375438	0.182851	0.0198439	-5.65516	down
pmd0143	LysoPC 20:0	Lipids	LPC	C28H58NO7P	108341-80-6	1.30377	0.00610106	0.11965	0.0193277	-5.69319	down
Lhsp101912	Dehydrodiconiferyl alcohol	Lignans and Coumarins	Lignans	C20H22O6	4263-87-0	1.33811	0.0310124	0.173199	0.0187356	-5.73808	down
Wasn003200	O-Feruloylgalactaric acid	Phenolic acids	Phenolic acids	C16H18O11	-	1.31629	0.0411438	0.184461	0.0154735	-6.01405	down
Lmsn003644	1-O-Galloyl-6-O-Feruloyl-β-D-glucose	Phenolic acids	Phenolic acids	C23H24O13	-	1.33549	0.0385749	0.182851	0.0146331	-6.09462	down
MW0144466	Ala-Arg-Ala	Amino acids and derivatives	Amino acids and derivatives	C12H24N6O4	-	1.33931	0.00677287	0.11965	0.0134315	-6.21824	down
pme1119	Inosine	Nucleotides and derivatives	Nucleotides and derivatives	C10H12N4O5	58-63-9	1.33809	0.0433859	0.187782	0.0112325	-6.47617	down
Wasn002902	O-p-Coumaroylgalactaric acid	Phenolic acids	Phenolic acids	C15H16O10	-	1.30828	0.0227165	0.161256	0.0104729	-6.57719	down
Lmhn002573	Sinapoylglucuronic acid	Phenolic acids	Phenolic acids	C17H20O11	-	1.19108	0.00558197	0.11965	0.0104651	-6.57827	down
mws1051	S-Adenosylmethionine	Amino acids and derivatives	Amino acids and derivatives	C15H23N6O5S+	485-80-3	1.3339	0.0230713	0.161256	0.0101005	-6.62943	down
mws0655	Pyridoxal-5'-phosphate	Others	Vitamin	C8H10NO6P	54-47-7	1.33058	0.0206361	0.159079	0.00890017	-6.81195	down
MWS20205	Geraniin	Tannins	Tannin	C41H28O27	60976-49-0	1.34171	0.0330366	0.175423	0.00769717	-7.02146	down
mws2108	Cryptochlorogenic acid (4-O-Caffeoylquinic acid)	Phenolic acids	Phenolic acids	C16H18O9	905-99-7	1.32559	0.0160449	0.14802	0.00614655	-7.34601	down
pma3724	1-O-Feruloylquinic acid	Phenolic acids	Phenolic acids	C17H20O9	-	1.3284	0.0429526	0.187782	0.00609309	-7.35861	down
zjgp122321	4-O-acetyl-3-O-caffeoyl-2-C-methyl-D-erythronate*	Others	Others	C16H18O9	-	1.33447	0.0386212	0.182851	0.00551504	-7.50241	down
Lcyp000676	Isoscopoletin-β-D-glucoside	Lignans and Coumarins	Coumarins	C16H18O9	20186-29-2	1.33057	0.00593975	0.11965	0.00292108	-8.41928	down
Lmhp001671	Noreugenin-7-O-glucoside*	Others	Others	C16H18O9	-	1.33057	0.00593975	0.11965	0.00292108	-8.41928	down
MWSprf004	Neochlorogenic acid (5-O-Caffeoylquinic acid)	Phenolic acids	Phenolic acids	C16H18O9	906-33-2	1.3377	0.0350377	0.178029	0.00280944	-8.4755	down

## Sheet: Table S4
Table S4. Differential metabolites (VIP > 1, fold change ≥ 2 or ≤0.5, p-value ≤ 0.05, Bulblet_vs_Rhizome).
Index	Compounds	Class I	Class II	Formula	CAS	VIP	P-value	FDR	Fold_Change	Log2FC	Type
MWSmce393	Veraguensin	Lignans and Coumarins	Lignans	C22H28O5	19950-55-1	1.61729	0.0165509	0.297396	15.1585	3.92205	up
MWS20205	Geraniin	Tannins	Tannin	C41H28O27	60976-49-0	1.6406	0.00575934	0.264334	12.2665	3.61665	up
pmn001542	2,3-O-Digalloyl-1,4,6-tri-O-galloyl-glucose	Phenolic acids	Phenolic acids	C55H40O34	-	1.52186	0.00476357	0.260503	7.71584	2.94782	up
MWS201412	Lys-Asp*	Amino acids and derivatives	Amino acids and derivatives	C10H19N3O5	20556-18-7	1.62957	0.0169953	0.297396	6.08529	2.60533	up
Zmgp003417	1-(4-hydroxyphenyl)-7-phenyl-3,5-diheptanone	Others	Ketone compounds	C19H20O3	-	1.34726	0.0159795	0.294336	4.48206	2.16416	up
pmp000436	13-Methyl-27-norolean-14-en-3-ol (Taraxerol)	Terpenoids	Triterpene	C30H50O	127-22-0	1.48753	0.0396202	0.34777	4.24536	2.08589	up
HJAP127	Quercetin-3-O-(2''-O-Rhamnosyl)rutinoside	Flavonoids	Flavonols	C33H40O20	55696-57-6	1.41302	0.0138824	0.291655	4.05745	2.02057	up
Lmhp008885	LysoPE 15:0(2n isomer)	Lipids	LPE	C20H42NO7P	-	1.49879	0.0342908	0.338732	3.01905	1.59409	up
Hmlp003068	Quercetin-3-O-(4''-glucosyl)glucoside; Meratin*	Flavonoids	Flavonols	C27H30O17	27215-04-9	1.35686	0.0234644	0.311921	2.99233	1.58127	up
pmn001704	2,3-Dihydroxy-5(6),12(13)-diene-ursolic acid*	Terpenoids	Triterpene	C30H46O4	-	1.2828	0.0261928	0.313551	2.85725	1.51463	up
Lmsn012627	2,3-Dihydroxyurs-12,18-dien-28-oic acid*	Terpenoids	Triterpene	C30H46O4	-	1.2828	0.0261928	0.313551	2.85725	1.51463	up
Lmhp010514	LysoPE 20:2(2n isomer)	Lipids	LPE	C25H48NO7P	-	1.53616	0.00288239	0.260503	2.73775	1.45299	up
MWSmce160	Demethylsuberosin	Lignans and Coumarins	Coumarins	C14H14O3	21422-04-8	1.51043	0.0275216	0.318405	2.62205	1.39069	up
Lmyn007883	9,16-Dihydroxypalmitic acid	Lipids	Free fatty acids	C16H32O4	38076-49-2	1.50035	0.0142993	0.291655	2.62059	1.38989	up
MWSHY0194	5-Methoxyflavone	Flavonoids	Flavones	C16H12O3	42079-78-7	1.54031	0.0372299	0.346005	2.51487	1.33049	up
Lmzn006418	Ceanothenic acid	Terpenoids	Triterpene	C29H42O4	5948-16-3	1.48922	0.00985362	0.280216	2.43847	1.28598	up
MWS201455	Asp-Lys*	Amino acids and derivatives	Amino acids and derivatives	C10H19N3O5	5891-51-0	1.51055	0.00500107	0.260503	2.4351	1.28398	up
Lmhp010908	LysoPC 19:1	Lipids	LPC	C27H54NO7P	-	1.35085	0.0364675	0.344513	2.01189	1.00855	up
pme2122	Histamine	Alkaloids	Alkaloids	C5H9N3	51-45-6	1.50911	0.0151393	0.291655	0.48944	-1.03079	down
Zmjp000966	Vidarabine	Nucleotides and derivatives	Nucleotides and derivatives	C10H13N5O4	5536-17-4	1.43264	0.0292049	0.325049	0.487059	-1.03783	down
Lmqn000780	Uridine 5'-diphospho-N-acetylglucosamine	Nucleotides and derivatives	Nucleotides and derivatives	C17H27N3O17P2	528-04-1	1.4161	0.0209599	0.307301	0.484608	-1.04511	down
Wccp002543	γ-Glutamylphenylalanine	Amino acids and derivatives	Amino acids and derivatives	C14H18N2O5	7432-24-8	1.22491	0.0450434	0.358188	0.47471	-1.07488	down
Lasp010382	Ent-16beta-Methoxy-19-Kauranoic Acid	Terpenoids	Ditepenoids	C21H34O3	38308-35-9	1.33427	0.0409045	0.34777	0.468473	-1.09396	down
pme3732	Cytidine	Nucleotides and derivatives	Nucleotides and derivatives	C9H13N3O5	65-46-3	1.36808	0.0373835	0.346005	0.468421	-1.09412	down
Lmnp002845	Hispidulin-8-C-glucoside	Flavonoids	Flavones	C22H22O11	-	1.51101	0.00483395	0.260503	0.438511	-1.18932	down
pme3140	6-Hydroxy-4-methylcoumarin	Lignans and Coumarins	Coumarins	C10H8O3	2373-31-1	1.33122	0.022359	0.307301	0.42878	-1.22169	down
MW0103476	AICA ribonucleotide	Nucleotides and derivatives	Nucleotides and derivatives	C9H15N4O8P	3031-94-5	1.17734	0.0378018	0.346005	0.405193	-1.30332	down
MWS201394	Thr-Tyr	Amino acids and derivatives	Amino acids and derivatives	C13H18N2O5	145295-02-9	1.31389	0.0465966	0.358188	0.403901	-1.30792	down
pmp000413	Genistein-8-C-glucoside	Flavonoids	Isoflavones	C21H20O10	66026-80-0	1.44218	0.0164317	0.297396	0.392548	-1.34906	down
MWS201479	Tyr-Gly*	Amino acids and derivatives	Amino acids and derivatives	C11H14N2O4	673-08-5	1.41404	0.0120878	0.285412	0.390107	-1.35806	down
pme1611	Isohemiphloin	Flavonoids	Flavanones	C21H22O10	3682-02-8	1.32621	0.0183382	0.30632	0.3869	-1.36997	down
mws2104	D-Pinitol	Others	Saccharides	C7H14O6	10284-63-6	1.19709	0.0464932	0.358188	0.384033	-1.3807	down
Lazn006001	Dihydrobuddlenol B	Lignans and Coumarins	Lignans	C31H38O11	-	1.3851	0.00998224	0.280216	0.380322	-1.39471	down
Zmjp000624	Pyridoxal	Others	Vitamin	C8H9NO3	66-72-8	1.46609	0.049246	0.362429	0.373225	-1.42188	down
Wbmp003302	Frambinone	Others	Ketone compounds	C10H12O2	-	1.24917	0.0466964	0.358188	0.363395	-1.46039	down
Wasn001007	Isoascorbic acid 2-O-glucoside	Others	Vitamin	C12H18O11	-	1.16004	0.0406242	0.34777	0.359126	-1.47744	down
Wdgp002258	16-hydroxyalstonisine	Alkaloids	Plumerane	C20H22N2O4	-	1.24409	0.048044	0.362099	0.35259	-1.50394	down
MWS20645	Gly-Tyr*	Amino acids and derivatives	Amino acids and derivatives	C11H14N2O4	658-79-7	1.35792	0.048994	0.362099	0.352217	-1.50546	down
mws1179	Naringenin-7-O-glucoside (Prunin)	Flavonoids	Flavanones	C21H22O10	529-55-5	1.16674	0.0330829	0.335974	0.348748	-1.51974	down
NK10253223	2-Amino-3-methoxybenzoic acid	Phenolic acids	Phenolic acids	C8H9NO3	3177-80-8	1.42047	0.0216174	0.307301	0.348537	-1.52062	down
mws1080	Galactinol	Others	Saccharides	C12H22O11	3687-64-7	1.2461	0.0404857	0.34777	0.347199	-1.52617	down
Ymjm000116	6-O-Acetylarbutin	Phenolic acids	Phenolic acids	C14H18O8	10338-88-2	1.46876	0.0384569	0.346641	0.346657	-1.52842	down
pme1286	S-(5'-Adenosy)-L-homocysteine	Amino acids and derivatives	Amino acids and derivatives	C14H20N6O5S	979-92-0	1.39243	0.00951744	0.280216	0.341759	-1.54895	down
Wmzn000626	14,15-dehydroajugareptansin	Terpenoids	Ditepenoids	C29H42O10	-	1.4562	0.0110063	0.281968	0.341756	-1.54896	down
Yaln005580	23-Hydroxytoonacilide	Terpenoids	Triterpene	C31H38O11	-	1.44341	0.00602179	0.264334	0.340842	-1.55282	down
Lmyn003131	Dioxindole-3-acetic acid	Alkaloids	Plumerane	C10H9NO4	-	1.16168	0.0242133	0.311921	0.337941	-1.56516	down
Zmxn003874	7,8-Dihydro-Buddlenol B	Phenolic acids	Phenolic acids	C31H38O11	-	1.40193	0.00595897	0.264334	0.330152	-1.5988	down
MWS201447	Phe-Ala	Amino acids and derivatives	Amino acids and derivatives	C12H16N2O3	3918-87-4	1.54926	0.0150155	0.291655	0.330097	-1.59904	down
pmb0484	Choline	Alkaloids	Alkaloids	C5H14NO+	62-49-7	1.40521	0.0147862	0.291655	0.328116	-1.60772	down
MWSmce585	Methyl 3-aminopropanoate	Amino acids and derivatives	Amino acids and derivatives	C4H9NO2	4138-35-6	1.41033	0.0209103	0.307301	0.326572	-1.61453	down
mws4170	D-Glucose*	Others	Saccharides	C6H12O6	50-99-7	1.44227	0.0175744	0.302928	0.326205	-1.61615	down
MWSmce676	D-Arabinose*	Others	Saccharides	C5H10O5	10323-20-3	1.17245	0.0415242	0.34777	0.325077	-1.62115	down
MWSmce682	DL-Xylose*	Others	Saccharides	C5H10O5	25990-60-7	1.17245	0.0415242	0.34777	0.325077	-1.62115	down
MWS00204g	N-Ethylglycine*	Amino acids and derivatives	Amino acids and derivatives	C4H9NO2	627-01-0	1.41465	0.0221963	0.307301	0.324879	-1.62203	down
Wmln000659	3-Methyl-4,8-dihydroxy-3,4-dihydroisocoumarin	Lignans and Coumarins	Coumarins	C10H10O4	33788-22-6	1.19068	0.0325146	0.335974	0.32323	-1.62937	down
Lmsn004384	1,4-Di-O-galloyl-2-O-p-coumaroyl-β-D-glucose*	Phenolic acids	Phenolic acids	C29H26O16	-	1.19826	0.0309738	0.329472	0.321105	-1.63889	down
MWSmce116	5'-Deoxyadenosine*	Nucleotides and derivatives	Nucleotides and derivatives	C10H13N5O3	4754-39-6	1.59998	0.0211834	0.307301	0.318891	-1.64887	down
pme3017	2-Aminoisobutyric acid	Organic acids	Organic acids	C4H9NO2	62-57-7	1.42174	0.0149152	0.291655	0.318845	-1.64907	down
Lhsp101912	Dehydrodiconiferyl alcohol	Lignans and Coumarins	Lignans	C20H22O6	4263-87-0	1.49748	0.016775	0.297396	0.318209	-1.65195	down
Zbln001290	β-Hydroxy-(3,4-dihydroxyphenylethanolyl)-glucoside	Phenolic acids	Phenolic acids	C14H20O9	-	1.0416	0.032738	0.335974	0.318197	-1.65201	down
pme3033	N,N-Dimethylglycine*	Amino acids and derivatives	Amino acids and derivatives	C4H9NO2	1118-68-9	1.42215	0.0259693	0.313551	0.313329	-1.67425	down
pme3961	2'-Deoxyadenosine*	Nucleotides and derivatives	Nucleotides and derivatives	C10H13N5O3	958-09-8	1.60113	0.0201898	0.307301	0.312122	-1.67982	down
Yajn003045	Ebuloside	Terpenoids	Monoterpenoids	C21H32O10	-	1.15631	0.0189351	0.307301	0.311121	-1.68445	down
pmb3074	5-O-p-Coumaroylquinic acid*	Phenolic acids	Phenolic acids	C16H18O8	1899-30-5	1.42891	0.00450018	0.260503	0.310509	-1.68729	down
Hmcp002575	Clemaphenol A	Lignans and Coumarins	Lignans	C20H22O6	362606-60-8	1.53284	0.035668	0.341891	0.309348	-1.6927	down
mws1715	Cordycepin (3'-Deoxyadenosine)*	Nucleotides and derivatives	Nucleotides and derivatives	C10H13N5O3	73-03-0	1.59951	0.0196935	0.307301	0.309122	-1.69375	down
Zbqn004682	N-(malonyl)tryptophan	Amino acids and derivatives	Amino acids and derivatives	C14H14N2O5	-	1.19892	0.0200207	0.307301	0.3088	-1.69525	down
HJN037	3,5-Dihydroxy-4-methoxybenzoic acid; 4-O-Methylgallic Acid*	Phenolic acids	Phenolic acids	C8H8O5	4319-02-2	1.16666	0.0306102	0.329472	0.308409	-1.69708	down
pmf0138	D-Mannose*	Others	Saccharides	C6H12O6	3458-28-4	1.45948	0.0103538	0.281968	0.305189	-1.71222	down
Lmtn002324	Benzyl-(2''-O-glucosyl)glucoside	Phenolic acids	Phenolic acids	C19H28O11	-	1.04386	0.0292372	0.325049	0.300948	-1.73241	down
Yaap003937	1,8-Epoxy-p-menthan-2-ol glucoside	Terpenoids	Monoterpenoids	C16H28O7	155836-26-3	1.41375	0.00809829	0.274364	0.299465	-1.73954	down
MWSHY0048	Dihydromyricetin (Ampelopsin)	Flavonoids	Flavanonols	C15H12O8	27200-12-0	1.12419	0.0217685	0.307301	0.298681	-1.74332	down
MWSHY0077	Fisetin	Flavonoids	Flavonols	C15H10O6	528-48-3	1.07633	0.0247632	0.311921	0.297918	-1.74701	down
Lmyn003835	4-(3,4,5-Trihydroxybenzoxy)benzoic acid	Phenolic acids	Phenolic acids	C14H10O7	-	1.1995	0.030993	0.329472	0.293764	-1.76727	down
Hasp010605	2,3-dihydroxypropyl (9Z,12Z,15Z)-octadeca-9,12,15-trienoate	Others	Others	C21H36O4	129828-41-7	1.3035	0.0410088	0.34777	0.293428	-1.76892	down
Zmtn001464	4,8-Dihydroxyquinoline-2-carboxylic acid	Organic acids	Organic acids	C10H7NO4	59-00-7	1.18025	0.014338	0.291655	0.292685	-1.77258	down
mws4174	N-Acetyl-D-mannosamine	Others	Saccharides	C8H15NO6	7772-94-3	1.26686	0.0239242	0.311921	0.291289	-1.77948	down
pme0436	Procyanidin B3	Tannins	Proanthocyanidins	C30H26O12	23567-23-9	1.12709	0.0442811	0.353788	0.288664	-1.79254	down
MWSmce264	Hydroxytyrosol	Phenolic acids	Phenolic acids	C8H10O3	10597-60-1	1.40396	0.0270043	0.315854	0.287376	-1.79899	down
pmb0492	N',N'',N'''-p-Coumaroyl-cinnamoyl-caffeoyl spermidine	Alkaloids	Phenolamine	C34H37N3O6	-	1.35365	0.017035	0.297396	0.28498	-1.81107	down
Wcgp003250	2-Methyl-3-hydroxyindan-1-one	Others	Others	C10H10O2	-	1.35704	0.00953385	0.280216	0.284569	-1.81315	down
Jmgn004021	6-C-Glucosyl-2-Hydroxynaringenin	Flavonoids	Flavanones	C21H22O11	-	1.2417	0.0314536	0.330516	0.284153	-1.81526	down
MW0149786	Gln-Phe-Trp	Amino acids and derivatives	Amino acids and derivatives	C25H29N5O5	-	1.4088	0.0259566	0.313551	0.284148	-1.81529	down
Xmbp001692	2,4,6-Trihydroxybenzoic acid	Phenolic acids	Phenolic acids	C7H6O5	83-30-7	1.17333	0.0149856	0.291655	0.284035	-1.81586	down
Zbqn001255	propyl-L-alanine	Amino acids and derivatives	Amino acids and derivatives	C6H13NO2	-	1.04027	0.0441641	0.353788	0.283355	-1.81932	down
Lmtn002796	Aromadendrin-7-O-glucoside	Flavonoids	Flavanonols	C21H22O11	28189-90-4	1.29038	0.0185762	0.30632	0.283343	-1.81938	down
Lmtn003024	Mansorin III	Lignans and Coumarins	Coumarins	C14H14O4	-	1.28405	0.0244881	0.311921	0.280966	-1.83153	down
pmn001421	3-O-p-Coumaroylquinic acid*	Phenolic acids	Phenolic acids	C16H18O8	87099-71-6	1.17691	0.013724	0.291655	0.280262	-1.83515	down
Hmmp004965	Diosmetin-7-O-glucoside*	Flavonoids	Flavones	C22H22O11	20126-59-4	1.50547	0.0263287	0.313551	0.279949	-1.83676	down
MWSmce230	Methyl gallate*	Phenolic acids	Phenolic acids	C8H8O5	99-24-1	1.20617	0.0160274	0.294336	0.278386	-1.84484	down
mws1189	D-Galacturonic acid*	Others	Saccharides	C6H10O7	685-73-4	1.4019	0.0105047	0.281968	0.278065	-1.84651	down
mws0093	Coniferyl alcohol	Phenolic acids	Phenolic acids	C10H12O3	458-35-5	1.32991	0.0391811	0.34777	0.278061	-1.84652	down
pme0026	L-Lysine	Amino acids and derivatives	Amino acids and derivatives	C6H14N2O2	56-87-1	1.53127	0.00247904	0.260503	0.277166	-1.85118	down
Lazn003560	Methoxy-erythro-Guaiacyl glycerol β-threo-syringyl glycerol ether	Lignans and Coumarins	Lignans	C22H30O11	-	1.61071	0.0182085	0.30632	0.276389	-1.85523	down
Zmsn004995	7S-O-methyl morroniside	Others	Others	C18H28O11	-	1.47216	0.00606011	0.264334	0.273859	-1.86849	down
Lmbn001162	Esculetin-7-O-glucoside*	Lignans and Coumarins	Coumarins	C15H16O9	-	1.55141	0.0388451	0.34777	0.273771	-1.86896	down
pme3705	D-Glucoronic acid*	Others	Saccharides	C6H10O7	6556-12-3	1.38235	0.0130698	0.291655	0.272678	-1.87473	down
Lmsn003088	1,4,6-Tri-O-galloyl-β-D-glucose*	Phenolic acids	Phenolic acids	C27H24O18	94513-58-3	1.11285	0.0210791	0.307301	0.270526	-1.88616	down
Zmjn001030	Adenosine 2'-Phosphate	Nucleotides and derivatives	Nucleotides and derivatives	C10H14N5O7P	130-49-4	1.30737	0.00786294	0.273075	0.264919	-1.91638	down
Zmgn000173	D-Ribose	Others	Saccharides	C5H10O5	50-69-1	1.2405	0.0294446	0.325049	0.264335	-1.91956	down
Zmpn000638	3-Guanidinopropionic acid	Organic acids	Organic acids	C4H9N3O2	353-09-3	1.16348	0.0305179	0.329472	0.26359	-1.92363	down
Zbyp002402	methylarbutin	Phenolic acids	Phenolic acids	C13H18O7	6032-32-2	1.45592	0.038086	0.346005	0.262984	-1.92695	down
pmn001667	Procyanidin B4	Tannins	Proanthocyanidins	C30H26O12	29106-51-2	1.2416	0.0154317	0.293702	0.260173	-1.94245	down
MWSHY0162	Quercetin-3-O-sophoroside (Baimaside)	Flavonoids	Flavonols	C27H30O17	18609-17-1	1.32348	0.0253313	0.313551	0.258006	-1.95452	down
Wbmn004320	6'-O-p-hydroxybenzoylmussaenosidicacid	Terpenoids	Monoterpenoids	C23H28O12	-	1.44777	0.00729106	0.264334	0.25642	-1.96342	down
MWSmce165	L-Fucitol	Others	Saccharides	C6H14O5	13074-06-1	1.25074	0.0187065	0.30632	0.252933	-1.98317	down
Wafn015217	Hydroxyicosanoic Acid	Lipids	Free fatty acids	C20H40O3	-	1.54299	0.0216705	0.307301	0.251192	-1.99314	down
pme0193	L-Glutamine	Amino acids and derivatives	Amino acids and derivatives	C5H10N2O3	56-85-9	1.57366	0.00739867	0.264334	0.248468	-2.00887	down
Lmdn001560	6-DeoxyCatalpol	Terpenoids	Monoterpenoids	C15H22O9	99499-99-7	1.28274	0.00829892	0.276396	0.24502	-2.02903	down
pme0534	Gluconic acid	Others	Saccharides	C6H12O7	526-95-4	1.3974	0.0184493	0.30632	0.243268	-2.03938	down
Zbsn002848	Isostrictinin*	Tannins	Tannin	C27H22O18	87392-62-9	1.17596	0.0461195	0.358188	0.242924	-2.04142	down
Lcsn000628	Sanguiin H5	Tannins	Tannin	C27H22O18	-	1.17596	0.0461195	0.358188	0.242924	-2.04142	down
pmb0532	Inosine 5'-monophosphate	Nucleotides and derivatives	Nucleotides and derivatives	C10H13N4O8P	131-99-7	1.52225	0.00354899	0.260503	0.24186	-2.04776	down
Zmmp000606	2-Amino-4-hydroxy-3-methylpentanoic acid	Amino acids and derivatives	Amino acids and derivatives	C6H13NO3	-	1.46257	0.00690004	0.264334	0.241458	-2.05015	down
Labn003679	Caffeyl alcohol 4-O-β-D-glucopyranoside	Phenolic acids	Phenolic acids	C15H20O8	-	1.23633	0.0231537	0.311921	0.240956	-2.05316	down
Hmln002355	5'-Methoxymatairesinoside*	Lignans and Coumarins	Lignans	C27H34O12	1691201-82-7	1.35545	0.00718347	0.264334	0.240868	-2.05369	down
Wcfp003475	6,7-dimethyl-4-(2,3,4,5-tetrahydroxypentyl)-1H-quinoxaline-2,3-dione	Others	Others	C15H20N2O6	-	1.41698	0.00417136	0.260503	0.239591	-2.06136	down
Lszp210010	Tatarine	Alkaloids	Alkaloids	C15H20N2O6	-	1.41698	0.00417136	0.260503	0.239591	-2.06136	down
Lmmp002080	N-(4-Aminobutyl)benzamide	Alkaloids	Alkaloids	C11H16N2O	5692-23-9	1.4434	0.00354144	0.260503	0.239273	-2.06327	down
pmp000579	Diosmetin-7-O-galactoside*	Flavonoids	Flavones	C22H22O11	-	1.56807	0.0243941	0.311921	0.239078	-2.06445	down
Lmqn000351	Rutinose	Others	Saccharides	C12H22O10	90-74-4	1.10518	0.0138083	0.291655	0.236132	-2.08233	down
ML10197929	Creatine	Organic acids	Organic acids	C4H9N3O2	57-00-1	1.2558	0.0233565	0.311921	0.231585	-2.11039	down
Lmsp004851	3-Hydroxyphloretin	Flavonoids	Chalcones	C15H14O6	57765-66-9	1.35513	0.018111	0.30632	0.230762	-2.11553	down
Zmpn000199	D-Galactaric acid*	Others	Saccharides	C6H10O8	526-99-8	1.37216	0.0484972	0.362099	0.230752	-2.11559	down
mws0572	5-Methylcytosine	Nucleotides and derivatives	Nucleotides and derivatives	C5H7N3O	554-01-8	1.61242	0.0208292	0.307301	0.230539	-2.11692	down
Lhgp102206	Katsumadin	Others	Others	C15H14O6	-	1.23666	0.0468469	0.358188	0.230397	-2.11781	down
Lmfn001258	Maplexin D (2,4-Di-O-Galloyl-1,5-Anhydro-D-Glucitol)*	Phenolic acids	Phenolic acids	C20H20O13	1355573-86-2	1.02794	0.0311867	0.329472	0.230242	-2.11878	down
Lmfn001344	Maplexin C (2,3-Di-O-Galloyl-1,5-Anhydro-D-Glucitol)*	Phenolic acids	Phenolic acids	C20H20O13	-	1.22385	0.0402408	0.34777	0.228182	-2.13174	down
Hajp003819	rhusopolyphenol F	Phenolic acids	Phenolic acids	C15H14O6	1445784-13-3	1.24755	0.0351534	0.340278	0.226711	-2.14107	down
Wbtp003341	(3,5-dihydroxyphenyl)-(4-hydroxy-2,6-dimethoxyphenyl)methanone	Others	Ketone compounds	C15H14O6	-	1.25949	0.0359234	0.342667	0.226023	-2.14546	down
MWSHY0065	Catechin*	Flavonoids	Flavanols	C15H14O6	154-23-4	1.24325	0.0470937	0.358679	0.224375	-2.15601	down
Lmgp004167	3',4,4',5,7-Pentahydroxyflavan (Luteoforol)	Flavonoids	Flavanols	C15H14O6	13392-26-2	1.25778	0.0109756	0.281968	0.223812	-2.15964	down
mws0355	Catechin gallate*	Flavonoids	Flavanols	C22H18O10	130405-40-2	1.2591	0.0194838	0.307301	0.223423	-2.16215	down
pme0014	L-Glutamic acid	Amino acids and derivatives	Amino acids and derivatives	C5H9NO4	56-86-0	1.452	0.0110491	0.281968	0.221474	-2.17479	down
Zmjp002244	5,7,3',4',5'-Pentahydroxyflavan (Tricetiflavan)*	Flavonoids	Flavanols	C15H14O6	-	1.2539	0.0436839	0.353788	0.221061	-2.17748	down
pme1654	Jasmonic acid	Organic acids	Organic acids	C12H18O3	77026-92-7	1.42241	0.0334521	0.337094	0.217773	-2.1991	down
MWS0132	Oxiglutatione	Amino acids and derivatives	Amino acids and derivatives	C20H32N6O12S2	27025-41-8	1.29714	0.0403727	0.34777	0.213806	-2.22563	down
pmb0981	Adenosine 5'-monophosphate	Nucleotides and derivatives	Nucleotides and derivatives	C10H14N5O7P	61-19-8	1.58428	0.00410628	0.260503	0.212627	-2.2336	down
MWSN0173	Baicalin*	Flavonoids	Flavones	C21H18O11	21967-41-9	1.55232	0.0277512	0.318896	0.212001	-2.23786	down
mws0344	D-Xylonic acid	Others	Saccharides	C5H10O6	526-91-0	1.23379	0.0171022	0.297396	0.204254	-2.29156	down
MWSmce576	L-Glucose*	Others	Saccharides	C6H12O6	921-60-8	1.48116	0.00792126	0.273075	0.202323	-2.30527	down
Cmyn001328	Daphnin*	Lignans and Coumarins	Coumarins	C15H16O9	486-55-5	1.62404	0.0237949	0.311921	0.199392	-2.32632	down
Wcfn003698	Procyanidin B2 3'-O-Gallate	Tannins	Proanthocyanidins	C37H30O16	-	1.2732	0.0160087	0.294336	0.196932	-2.34423	down
MWS1882	Iminodiacetic acid	Organic acids	Organic acids	C4H7NO4	142-73-4	1.41984	0.0126853	0.289845	0.195184	-2.3571	down
Wasn000977	4-O-galactopyranosylxylose	Others	Saccharides	C11H20O10	14087-31-1	1.31245	0.00299184	0.260503	0.193983	-2.366	down
mws0677	N-Acetyl-5-hydroxytryptamine	Alkaloids	Plumerane	C12H14N2O2	1210-83-9	1.36411	0.0245096	0.311921	0.193896	-2.36664	down
Hmhn000927	Phloroglucinol-1-O-β-D-glucopyranoside	Phenolic acids	Phenolic acids	C12H16O8	-	1.50686	0.00301647	0.260503	0.191679	-2.38324	down
Lmtp005305	Mearnsetin-3-O-rhamnoside (Mearnsitrin)	Flavonoids	Flavones	C22H22O12	30484-88-9	1.40544	0.0309564	0.329472	0.190379	-2.39305	down
Zamn00402	sorbose*	Others	Saccharides	C6H12O6	3615-56-3	1.57043	0.000406542	0.159771	0.189952	-2.3963	down
Hmyn000254	Tababiphenyl C	Others	Chromone	C18H18O4	1644433-50-0	1.51342	0.000722846	0.206923	0.189415	-2.40038	down
Hmjp004736	Epigallocatechin-3-O-(3,5-O-dimethyl)gallate	Flavonoids	Flavanols	C24H22O11	-	1.62391	0.00674403	0.264334	0.187899	-2.41197	down
Ladp002110	4-hydroxy-2-oxo-1,2-dihydroquinoline-3-carboxylic acid	Alkaloids	Quinoline alkaloids	C10H7NO4	73776-24-6	1.21198	0.0117223	0.285412	0.187401	-2.4158	down
mws0219	L-Aspartic Acid	Amino acids and derivatives	Amino acids and derivatives	C4H7NO4	56-84-8	1.40506	0.00588934	0.264334	0.186363	-2.42382	down
Lmcn002982	Methyl 3-O-Methyl Gallate	Phenolic acids	Phenolic acids	C9H10O5	3934-86-9	1.22572	0.0339242	0.338682	0.183296	-2.44776	down
pmb1754	O-Phosphocholine	Alkaloids	Alkaloids	C5H15NO4P+	107-73-3	1.57057	0.0339544	0.338682	0.182564	-2.45353	down
Lhhp120823	Eugenyl formate	Others	Others	C11H12O3	-	1.22777	0.00960794	0.280216	0.181538	-2.46166	down
pmb2922	Uridine 5'-diphospho-D-glucose	Nucleotides and derivatives	Nucleotides and derivatives	C15H24N2O17P2	133-89-1	1.34625	0.00528728	0.264334	0.180727	-2.46812	down
Hmqn003268	5,7,3',4',5'-Pentahydroxydihydroflavone	Flavonoids	Flavanones	C15H12O7	-	1.37217	0.0122008	0.285412	0.179789	-2.47562	down
Wasn000495	6-O-alpha-L-arabinopyranosyl-D-glucopyranose	Others	Saccharides	C11H20O10	14116-69-9	1.24063	0.00503772	0.260503	0.177581	-2.49345	down
Lmjn102210	Desmethylagrimonolide-6-O-β-D-glucopyranoside	Lignans and Coumarins	Coumarins	C23H26O10	-	1.48161	0.0250052	0.312963	0.176988	-2.49828	down
Lmyn002540	Dioxindole-3-acetyl-3-O-glucoside	Alkaloids	Plumerane	C16H19NO9	-	1.29047	0.00944289	0.280216	0.176553	-2.50183	down
mws0675	β-Nicotinamide mononucleotide	Nucleotides and derivatives	Nucleotides and derivatives	C11H15N2O8P	1094-61-7	1.50629	0.0194316	0.307301	0.175048	-2.51418	down
Zmfn000481	Uridine-5'-Diphosphate-D-Xylose	Nucleotides and derivatives	Nucleotides and derivatives	C14H22N2O16P2	3616-06-6	1.33699	0.00658046	0.264334	0.172392	-2.53623	down
Lasp003143	1,4-Benzodioxin-6-propanol	Others	Alcohol compounds	C11H12O3	-	1.40239	0.046628	0.358188	0.170033	-2.55611	down
mws1397	Epicatechin gallate*	Flavonoids	Flavanols	C22H18O10	1257-08-5	1.28165	0.0155445	0.293702	0.169629	-2.55954	down
MWSslk254	Kaempferol-3-O-glucorhamnoside*	Flavonoids	Flavonols	C27H30O15	40437-72-7	1.40411	0.0329555	0.335974	0.169342	-2.56199	down
Zmsn002990	6β-diydrocormic acid	Others	Others	C16H24O10	-	1.44771	0.00594586	0.264334	0.168256	-2.57127	down
Lcsn000415	Keto-Deoxy-Nonulonic acid	Organic acids	Organic acids	C9H16O9	153666-19-4	1.56329	0.00959212	0.280216	0.168233	-2.57147	down
Lacp005171	3-(3'-Hydroxybutyl)-2,4,4-trimethylcyclohexa-2,5-dienone glucoside	Terpenoids	Sesquiterpenoids	C19H30O7	-	1.58958	0.0362806	0.344403	0.162694	-2.61977	down
MW0152913	Lys-Asp-Trp	Amino acids and derivatives	Amino acids and derivatives	C21H29N5O6	-	1.31092	0.00271154	0.260503	0.155581	-2.68426	down
Smlp002277	Cyanidin-8-O-arabinoside	Flavonoids	Anthocyanidins	C21H21O11+	-	1.43662	0.0304393	0.329472	0.15539	-2.68603	down
Lmhn004960	7-O-Galloyltricetiflavan	Flavonoids	Flavanols	C22H18O10	-	1.30795	0.0110345	0.281968	0.151603	-2.72163	down
Cmsn002813	Methyl 2-O-(4-hydroxybenzoyl)-2,4,6-trihydroxyphenylacetate	Phenolic acids	Phenolic acids	C16H14O7	-	1.47931	0.00699607	0.264334	0.149446	-2.7423	down
pmn001650	Cinnamtannin B2	Tannins	Tannin	C60H50O24	88038-12-4	1.19401	0.0490051	0.362099	0.146283	-2.77317	down
pmn001646	Procyanidin C1	Tannins	Proanthocyanidins	C45H38O18	37064-30-5	1.253	0.0141326	0.291655	0.145428	-2.78163	down
pme1598	Hesperetin-5-O-glucoside	Flavonoids	Flavanones	C22H24O11	69651-80-5	1.41661	0.047661	0.361598	0.144733	-2.78853	down
pmn001647	Procyanidin C2	Tannins	Proanthocyanidins	C45H38O18	37064-31-6	1.23343	0.0204768	0.307301	0.143551	-2.80036	down
Wasn001271	6-Galloyl Isoascorbic acid	Others	Vitamin	C13H12O10	-	1.39829	0.0144381	0.291655	0.142506	-2.81091	down
Zmzn000113	L-threo-3-Methylaspartate	Amino acids and derivatives	Amino acids and derivatives	C5H9NO4	6061-13-8	1.61414	0.0125676	0.289845	0.142031	-2.81572	down
Wmhn001495	1,4-Di-O-Galloyl-D-glucose	Phenolic acids	Phenolic acids	C20H20O14	-	1.24491	0.0381826	0.346005	0.138739	-2.84955	down
HJN056	Sesquimarocanol B	Phenolic acids	Phenolic acids	C30H38O10	-	1.45047	0.00955869	0.280216	0.138663	-2.85034	down
Lmyn000160	Mucic acid Dimethyl Ester	Organic acids	Organic acids	C8H14O8	-	1.35453	0.00340611	0.260503	0.138551	-2.85151	down
ZBN0398	Epigallocatechin 3,5-Digallate	Flavonoids	Flavanols	C29H22O15	37484-73-4	1.24866	0.0418941	0.34777	0.13784	-2.85894	down
Lmbn007891	Hydroxy ricinoleic acid	Lipids	Free fatty acids	C18H34O4	-	1.43071	0.0286998	0.32411	0.137247	-2.86515	down
Wasn005803	Protocatechuic acid 4-O-(6''-O-Feruloyl)Glucoside*	Phenolic acids	Phenolic acids	C23H24O12	-	1.37262	0.0049102	0.260503	0.134693	-2.89225	down
Wchn003545	3-Hydroxy-5-Methoxyphenyl-6-O-Galloyl-Beta-D-Galactopyranoside	Others	Others	C20H22O12	-	1.31339	0.0113432	0.285412	0.129457	-2.94945	down
Hmqn003158	Sanguiin H1	Tannins	Tannin	C34H26O22	-	1.34002	0.0222636	0.307301	0.127661	-2.96961	down
WaYn005157	Gentisic acid 2-O-(6''-O-Feruloyl)Glucoside*	Phenolic acids	Phenolic acids	C23H24O12	-	1.326	0.0102423	0.281968	0.12457	-3.00497	down
Zmdn003203	1,2,6-Tri-O-galloyl-β-D-glucose*	Phenolic acids	Phenolic acids	C27H24O18	79886-49-0	1.33551	0.034977	0.340246	0.124499	-3.00579	down
Wmyn000212	4-hydroxy-3-methoxyphenyl 1-O-β-D-(6'-O-galloyol)-glucopyranoside	Phenolic acids	Phenolic acids	C20H22O12	-	1.2739	0.0228741	0.311921	0.124411	-3.00682	down
Wagp002617	D-Glucosyl Indole-3-Carboxylate	Alkaloids	Plumerane	C15H17NO7	-	1.3899	0.012863	0.290525	0.123736	-3.01466	down
Lmsn005788	Phloretin-4'-O-(6''-Galloyl)glucoside*	Flavonoids	Chalcones	C28H28O14	-	1.43522	0.0375431	0.346005	0.12287	-3.0248	down
pmn001716	Carthamone	Flavonoids	Chalcones	C21H20O11	86579-00-2	1.46973	0.00446605	0.260503	0.122224	-3.0324	down
Lczp000060	3-O-Galloyl-4,6-(S)-HHDP-β-D-glucose	Tannins	Tannin	C27H22O17	-	1.50671	0.0245566	0.311921	0.12182	-3.03718	down
Hmyp002656	Methyl dioxindole-3-acetate	Alkaloids	Plumerane	C11H11NO4	57061-18-4	1.42591	0.0246175	0.311921	0.121396	-3.04221	down
Lmfn002823	Cinchonain Ib	Flavonoids	Flavanols	C24H20O9	85081-24-9	1.33993	0.0119141	0.285412	0.120666	-3.05091	down
Wayn004603	Tricetin 3'-glucuronide*	Flavonoids	Flavones	C21H18O13	-	1.33463	0.00400259	0.260503	0.120225	-3.05619	down
mws0019P	Melatonin (N-Acetyl-5-methoxytryptamine)	Alkaloids	Plumerane	C13H16N2O2	73-31-4	1.52053	0.00288386	0.260503	0.119115	-3.06957	down
WaYn006596	Buddlenol C	Lignans and Coumarins	Lignans	C32H38O12	97465-73-1	1.59853	0.0136657	0.291655	0.116707	-3.09904	down
MWStz054	2,4,6,6-Tetramethyl-3(6H)-pyridinone	Alkaloids	Pyridine alkaloids	C9H13NO	203524-64-5	1.44945	0.0442911	0.353788	0.113508	-3.13913	down
Lmtn003096	Secoisolariciresinol 4-O-glucoside	Lignans and Coumarins	Lignans	C26H36O11	-	1.51637	0.0118417	0.285412	0.111543	-3.16433	down
Lczn000066	1,3-Di-O-galloyl-4,6-(S)-HHDP-β-D-glucose; Heterophylliin A	Tannins	Tannin	C34H26O22	87687-52-3	1.20421	0.00992286	0.280216	0.110473	-3.17824	down
Lmgn002184	2-Oxoheptanedionic acid	Organic acids	Organic acids	C7H10O5	17126-90-8	1.59961	0.013859	0.291655	0.108458	-3.20479	down
Lmmn002260	5'-Methoxyisolariciresinol-9'-O-glucoside	Lignans and Coumarins	Lignans	C27H36O12	-	1.54157	0.00642471	0.264334	0.10594	-3.23868	down
Lmsn006093	Phloretin-2'-O-(2''-Galloyl)glucoside*	Flavonoids	Chalcones	C28H28O14	-	1.30457	0.0348364	0.340246	0.105367	-3.2465	down
Labn002264	Grevilloside G	Phenolic acids	Phenolic acids	C14H20O8	791846-69-0	1.32949	0.0421745	0.34777	0.105087	-3.25034	down
Lmmn001294	Koaburaside*	Phenolic acids	Phenolic acids	C14H20O9	41653-73-0	1.62061	0.00442496	0.260503	0.103369	-3.27412	down
Zbsp003928	Orientin-2''-O-(6'''-p-coumaroyl)-glucopyranoside	Flavonoids	Flavones	C36H36O18	-	1.55497	0.0343042	0.338732	0.103065	-3.27837	down
Lazn005628	Hedyotisol B	Lignans and Coumarins	Lignans	C42H50O16	95839-45-5	1.45517	0.00118307	0.220791	0.100147	-3.31981	down
MW0158260	Trp-Thr-Tyr	Amino acids and derivatives	Amino acids and derivatives	C24H28N4O6	-	1.3743	0.00621289	0.264334	0.0991816	-3.33378	down
Walp003622	6-beta-d-glucopyranosyloxyindole-3-carboxylic acid	Alkaloids	Plumerane	C15H17NO8	-	1.40128	0.0422987	0.34777	0.0965039	-3.37327	down
Lmmn002274	Isolariciresinol-9'-O-glucoside*	Lignans and Coumarins	Lignans	C26H34O11	63358-12-3	1.56385	0.0324031	0.335974	0.0961409	-3.37871	down
Sacn002893	10-acetylmonomelittoside	Phenolic acids	Phenolic acids	C17H24O11	-	1.24515	0.0293778	0.325049	0.0959291	-3.38189	down
Lmyn003971	Dihydrodehydrodiconiferyl alcohol-4-O-glucoside*	Lignans and Coumarins	Lignans	C26H34O11	-	1.57902	0.0422779	0.34777	0.0957086	-3.38521	down
Jmwn002117	2-(3,4-dihydroxyphenyl)ethanediol 1-O-β-D-glucopyranoside*	Phenolic acids	Phenolic acids	C14H20O9	-	1.61627	0.00106955	0.220791	0.0949794	-3.39624	down
Lmmp003271	Gossypetin-8-O-glucoside	Flavonoids	Flavonols	C21H20O13	652-78-8	1.45262	0.0378161	0.346005	0.0944233	-3.40471	down
Lmfn001062	2,4,6-Tri-O-galloyl-D-glucose*	Phenolic acids	Phenolic acids	C27H24O18	108043-99-8	1.31979	0.0223634	0.307301	0.0923516	-3.43672	down
pmn001553	Cimidahurinine	Phenolic acids	Phenolic acids	C14H20O8	142542-89-0	1.34707	0.0422868	0.34777	0.0913858	-3.45189	down
Jmwn002172	3,4-dihydroxyphenylethanol-β-D-glucopyranoside	Phenolic acids	Phenolic acids	C14H20O8	-	1.29981	0.0460873	0.358188	0.0894364	-3.48299	down
MWSmce017	Daphnetin	Lignans and Coumarins	Coumarins	C9H6O4	486-35-1	1.42287	0.00247793	0.260503	0.0870241	-3.52244	down
ZBN0163	Procyanidin C1 3'-O-gallate	Tannins	Proanthocyanidins	C52H42O22	-	1.40253	0.0117596	0.285412	0.0852978	-3.55135	down
MWSHY0098	Epigallocatechin	Flavonoids	Flavanols	C15H14O7	970-74-1	1.57174	0.00073713	0.206923	0.0848986	-3.55812	down
pmn001534	1,2,3,6-Tetra-O-galloyl-β-D-glucose	Phenolic acids	Phenolic acids	C34H28O22	79886-50-3	1.55697	0.00165481	0.239569	0.0848313	-3.55926	down
ZBN0137	Quercetin-5-O-glucuronide*	Flavonoids	Flavonols	C21H18O13	-	1.45748	0.00123598	0.220791	0.0847375	-3.56086	down
Lmdp003286	Quercetin-3-O-alloside; Isohyperoside*	Flavonoids	Flavonols	C21H20O12	35589-21-0	1.58361	4.59237e-05	0.0369004	0.0807819	-3.62982	down
Lmxn008846	Hydroxydihydrobovolide*	Others	Lactones	C11H18O3	6067-11-4	1.56247	0.0494621	0.36266	0.0806501	-3.63218	down
MWSHY0046	Quercetin-3-O-glucoside (Isoquercitrin)*	Flavonoids	Flavonols	C21H20O12	482-35-9	1.56018	3.34622e-05	0.0369004	0.0777078	-3.6858	down
Zbhp004510	Hesperetin-3'-O-glucoside*	Flavonoids	Flavanones	C22H24O11	-	1.5754	0.0281694	0.321819	0.0776065	-3.68768	down
Lhfp110342	Fukinolic acid	Tannins	Tannin	C20H18O11	50982-40-6	1.52681	0.00892624	0.280216	0.0770697	-3.69769	down
pme0256	Xanthine	Nucleotides and derivatives	Nucleotides and derivatives	C5H4N4O2	69-89-6	1.58776	0.00455915	0.260503	0.0767382	-3.70391	down
Wbkn004126	Javanicolide C	Terpenoids	Ditepenoids	C26H36O11	-	1.56796	0.0212286	0.307301	0.0762273	-3.71355	down
Wasn000410	sn-glycero-3-phospho-(1'-sn-glycerol)	Others	Others	C6H15O8P	-	1.62918	6.97264e-05	0.0369004	0.0748208	-3.74042	down
Smgp004575	Quercetin-5-O-β-D-glucoside*	Flavonoids	Flavonols	C21H20O12	-	1.51539	0.00317491	0.260503	0.0744962	-3.74669	down
pmp000980	Maohuoside A	Flavonoids	Flavonols	C27H32O12	128988-55-6	1.57243	0.0253997	0.313551	0.0725795	-3.78429	down
Qagp003587	N-Monocinnamoylputrescine	Alkaloids	Phenolamine	C13H18N2O	-	1.58034	0.042853	0.350741	0.0717374	-3.80113	down
WaYn006850	Buddlenol F	Lignans and Coumarins	Lignans	C32H38O12	97399-83-2	1.6054	0.0328129	0.335974	0.0706454	-3.82326	down
Lmmp001965	Gossypetin-3-O-rutinoside-8-O-glucoside	Flavonoids	Flavonols	C33H40O22	-	1.35703	0.00170685	0.239569	0.0684976	-3.8678	down
Yaan004264	1,2,4,6-tetragalloylglucose	Others	Others	C34H28O22	84297-49-4	1.32465	0.00113945	0.220791	0.0664372	-3.91187	down
pmp001045	Bartsioside	Terpenoids	Monoterpenoids	C15H22O8	62133-72-6	1.45387	0.0015234	0.239569	0.065157	-3.93994	down
Zbyn004414	1,2,4,6-tetra-O-galloyl-β-D-glucose	Phenolic acids	Phenolic acids	C34H28O22	-	1.41242	7.51154e-05	0.0369004	0.0595346	-4.07013	down
Lmhn005475	7,4'-Di-O-galloyltricetiflavan	Flavonoids	Flavanols	C29H22O14	-	1.38331	0.0397091	0.34777	0.0586497	-4.09173	down
Lmwp102904	N,N-Dimethyl-5-methoxytryptamine	Alkaloids	Plumerane	C13H18N2O	1019-45-0	1.58464	0.0349065	0.340246	0.0548462	-4.18847	down
pmp000265	Sanguisorbic acid dilactone	Phenolic acids	Phenolic acids	C21H10O13	-	1.6287	0.0214257	0.307301	0.0506037	-4.30461	down
mws0866	D-Glucose 6-phosphate*	Others	Saccharides	C6H13O9P	56-73-5	1.58398	0.049017	0.362099	0.0472219	-4.4044	down
Hmsn001911	2-Beta-Glucopyranosyloxy-3-Hydroxybenzyl Alcohol	Phenolic acids	Phenolic acids	C13H18O8	20331-85-5	1.60977	0.039757	0.34777	0.0471128	-4.40774	down
pme1974	Pyruvic acid	Organic acids	Organic acids	C3H4O3	127-17-3	1.568	0.0275465	0.318405	0.0457186	-4.45107	down
mws1293	Theaflavin	Tannins	Proanthocyanidins	C29H24O12	4670-05-7	1.57195	0.0265024	0.313718	0.0399562	-4.64544	down
Lmcn005735	Methylhesperidin	Flavonoids	Flavanones	C29H36O15	11013-97-1	1.52439	0.0421762	0.34777	0.0232951	-5.42383	down
Lmmn006022	Rhamnetin-3-O-rhamnoside	Flavonoids	Flavonols	C22H22O11	20188-83-4	1.4743	0.0483556	0.362099	0.0210994	-5.56665	down

## Sheet: Table S5
Table S4. Top 20 most significant DMs according to FC values (VIP > 1, fold change ≥ 2 or ≤0.5).
Bulblet_vs_Leaf
Index	Compounds	Class I	Class II	Formula	CAS	VIP	P-value	FDR	Fold_Change	Log2FC	Type
Yshs000052	6,30-Dihydroxy-3-oxo-lupane-20(29)-en-28-oic acid	Terpenoids	Triterpene	C30H46O5	-	1.36829	0.0137117	0.130162	785.372	9.61723	up
Lmhp009368	LysoPC 22:6	Lipids	LPC	C30H50NO7P	-	1.38522	0.0827444	0.24251	409.323	8.6771	up
HX1251	Austrobailignan-5	Lignans and Coumarins	Lignans	C20H22O4	-	1.34004	0.00203477	0.0838841	408.331	8.67359	up
Zmgp004718	1-(4-hydroxy-3-methoxyphenyl)-7-phenyl-3,5-diheptanone	Others	Ketone compounds	C20H22O4	-	1.38253	0.0224874	0.148369	377.996	8.56223	up
Lmgn010741	2,3,23-Trihydroxyurs-12,20(30)-dien-28-oic acid*	Terpenoids	Triterpene	C30H46O5	143839-01-4	1.36198	0.101041	0.267518	370.309	8.53258	up
Wchn006542	Ligballinol	Others	Others	C18H18O4	-	1.36463	0.0991318	0.265387	345.107	8.4309	up
MWSmce023	3'-Hydroxy-3,4,4',5-tetramethoxybibenzyl	Others	Stilbene	C18H22O5	95041-90-0	1.35386	0.196497	0.366321	299.795	8.22783	up
Zjmp102029	methyl-iso-ophiopogonanone A	Flavonoids	Other Flavonoids	C19H18O6	-	1.35696	0.136854	0.309814	288.452	8.17219	up
Lmhp008763	LysoPE 16:1(2n isomer)*	Lipids	LPE	C21H42NO7P	-	1.36784	0.069353	0.224446	277.953	8.1187	up
Hmjp002999	Isorhamnetin-3-O-rutinoside (Narcissin)*	Flavonoids	Flavonols	C28H32O16	604-80-8	1.34075	0.251988	0.414011	0.00335844	-8.21799	down
mws2108	Cryptochlorogenic acid (4-O-Caffeoylquinic acid)	Phenolic acids	Phenolic acids	C16H18O9	905-99-7	1.36355	0.0159761	0.134925	0.00308152	-8.34214	down
pmf0203	Cyanidin-10-O-arabinoside	Flavonoids	Anthocyanidins	C22H23O11+	68795-37-9	1.28321	0.331147	0.475314	0.00291097	-8.42428	down
zjgp122321	4-O-acetyl-3-O-caffeoyl-2-C-methyl-D-erythronate*	Others	Others	C16H18O9	-	1.38566	0.0384342	0.177285	0.00289886	-8.4303	down
Lmhp001671	Noreugenin-7-O-glucoside*	Others	Others	C16H18O9	-	1.3914	0.00594752	0.105733	0.00258385	-8.59626	down
Lcyp000676	Isoscopoletin-β-D-glucoside	Lignans and Coumarins	Coumarins	C16H18O9	20186-29-2	1.3914	0.00594752	0.105733	0.00258385	-8.59626	down
Wasn004797	Galloyl eugeniin	Tannins	Tannin	C48H34O30	-	1.27965	0.279373	0.436035	0.00251667	-8.63427	down
Hmfn000531	L-Ascorbic acid (Vitamin C)	Others	Vitamin	C6H8O6	50-81-7	1.33129	0.0353496	0.171778	0.00249916	-8.64434	down
Lczn000081	4''-O-galloylchestanin	Tannins	Tannin	C47H46O30	-	1.27801	0.298017	0.449427	0.00235822	-8.72809	down
Wasn005819	4-Hydroxybenzoyl-2-O-Galloyl-1,3,6-Tri-O-Beta-D-Galloylglucose	Phenolic acids	Phenolic acids	C41H32O24	-	1.37328	0.0278166	0.157358	0.00225623	-8.79187	down
MWSprf004	Neochlorogenic acid (5-O-Caffeoylquinic acid)	Phenolic acids	Phenolic acids	C16H18O9	906-33-2	1.3821	0.0349385	0.170624	0.00128298	-9.60628	down
Rhizome_vs_Leaf
Index	Compounds	Class I	Class II	Formula	CAS	VIP	P-value	FDR	Fold_Change	Log2FC	Type
Yshs000052	6,30-Dihydroxy-3-oxo-lupane-20(29)-en-28-oic acid	Terpenoids	Triterpene	C30H46O5	-	1.30092	0.227624	0.380989	1506.94	10.5574	up
mws1422	Epiafzelechin	Flavonoids	Flavanols	C15H14O5	24808-04-6	1.32246	0.0860377	0.248259	361.804	8.49907	up
Zmyn000155	N-α-Acetyl-L-ornithine	Amino acids and derivatives	Amino acids and derivatives	C7H14N2O3	6205-08-9	1.32891	0.141006	0.301498	280.156	8.13009	up
Lmhp009368	LysoPC 22:6	Lipids	LPC	C30H50NO7P	-	1.31837	0.196073	0.350328	232.427	7.86063	up
ZBN0378	Afzelechin-(4α→8)-epiafzelechin	Flavonoids	Flavanols	C30H26O10	1383627-30-2	1.31195	0.119136	0.279281	230.333	7.84758	up
Lmgn010741	2,3,23-Trihydroxyurs-12,20(30)-dien-28-oic acid*	Terpenoids	Triterpene	C30H46O5	143839-01-4	1.30383	0.109133	0.267723	202.681	7.66307	up
Llhp011704	3-Hydroxyolean-12-ene-28,29-dioic acid (Serratagenic Acid)	Terpenoids	Triterpene	C30H46O5	6488-64-8	1.21266	0.356883	0.487849	197.017	7.62218	up
HX1251	Austrobailignan-5	Lignans and Coumarins	Lignans	C20H22O4	-	1.14213	0.341645	0.475785	195.038	7.60761	up
zjmp120224	3,25-Epoxy-3,22-dihydroxyurs-12-en-28-oic acid (Lantoic acid)	Terpenoids	Triterpene	C30H46O5	-	1.21871	0.351827	0.483792	154.446	7.27096	up
ZBN0163	Procyanidin C1 3'-O-gallate	Tannins	Proanthocyanidins	C52H42O22	-	1.30599	0.0181119	0.149599	154.438	7.27088	up
mws2108	Cryptochlorogenic acid (4-O-Caffeoylquinic acid)	Phenolic acids	Phenolic acids	C16H18O9	905-99-7	1.32559	0.0160449	0.14802	0.00614655	-7.34601	down
pma3724	1-O-Feruloylquinic acid	Phenolic acids	Phenolic acids	C17H20O9	-	1.3284	0.0429526	0.187782	0.00609309	-7.35861	down
zjgp122321	4-O-acetyl-3-O-caffeoyl-2-C-methyl-D-erythronate*	Others	Others	C16H18O9	-	1.33447	0.0386212	0.182851	0.00551504	-7.50241	down
Lhjp111605	Dehydroxypaederosidic Acid	Terpenoids	Monoterpenoids	C18H24O11S	-	1.18894	0.197786	0.352358	0.00523447	-7.57774	down
Zmhn002227	4-O-Glucosyl-sinapate	Phenolic acids	Phenolic acids	C17H22O10	-	1.29865	0.176419	0.335354	0.00476284	-7.71396	down
Zayn005572	Quercetin-3-(2''-galloyl)rhamnoside	Flavonoids	Flavonols	C28H24O15	-	1.31472	0.134643	0.296275	0.0046505	-7.7484	down
Wayn005694	Tricetin 5-(2''-dihydroxybenzoylglucoside)	Flavonoids	Flavones	C28H24O15	-	1.31878	0.138725	0.299225	0.00417974	-7.90237	down
Lmhp001671	Noreugenin-7-O-glucoside*	Others	Others	C16H18O9	-	1.33057	0.00593975	0.11965	0.00292108	-8.41928	down
Lcyp000676	Isoscopoletin-β-D-glucoside	Lignans and Coumarins	Coumarins	C16H18O9	20186-29-2	1.33057	0.00593975	0.11965	0.00292108	-8.41928	down
MWSprf004	Neochlorogenic acid (5-O-Caffeoylquinic acid)	Phenolic acids	Phenolic acids	C16H18O9	906-33-2	1.3377	0.0350377	0.178029	0.00280944	-8.4755	down
Bulblet_vs_Rhizome
Index	Compounds	Class I	Class II	Formula	CAS	VIP	P-value	FDR	Fold_Change	Log2FC	Type
Zbnn003132	Eriodictyol-8-C-glucoside-4'-O-glucoside	Flavonoids	Flavanones	C27H32O16	-	1.53255	0.144011	0.458941	43.3019	5.43636	up
HX1292	saucerneol K	Lignans and Coumarins	Lignans	C20H20O6	-	1.411	0.234792	0.510361	30.556	4.93338	up
MWSslk064	Dimethyl 4-Hydroxyisophthalate	Phenolic acids	Phenolic acids	C10H10O5	5985-24-0	1.02847	0.391395	0.603861	27.4893	4.7808	up
MW0155277	Phe-Lys-Phe	Amino acids and derivatives	Amino acids and derivatives	C24H32N4O4	-	1.52017	0.262123	0.531002	0.0365572	-4.7737	down
Hmbp001276	Gallacetophenone	Phenolic acids	Phenolic acids	C8H8O4	528-21-2	1.499	0.197585	0.484319	0.0355591	-4.81364	down
Lcsp002898	cis-Zeatin-O-glucoside riboside	Alkaloids	Alkaloids	C21H31N5O10	125225-72-1	1.41542	0.183664	0.480606	0.0345181	-4.8565	down
MW0155367	Phe-Trp-Glu	Amino acids and derivatives	Amino acids and derivatives	C25H28N4O6	-	1.53711	0.134751	0.447977	0.0331478	-4.91494	down
mws1422	Epiafzelechin	Flavonoids	Flavanols	C15H14O5	24808-04-6	1.6152	0.0904704	0.402872	0.0313677	-4.99458	down
Qmxp101609	Acetylrabdosin B	Terpenoids	Ditepenoids	C26H34O9	-	1.60951	0.061395	0.375106	0.0308665	-5.01782	down
MWS3136	4-Methoxysalicylic Acid	Phenolic acids	Phenolic acids	C8H8O4	2237-36-7	1.50903	0.261718	0.530728	0.0306933	-5.02593	down
Lhyp112511	Rumphioside B	Terpenoids	Ditepenoids	C28H38O13	-	1.57521	0.14104	0.458846	0.0286794	-5.12384	down
Zblp003511	5,7,4'-Trihydroxy-8-methylflavonoid	Flavonoids	Flavonols	C16H14O6	-	1.58319	0.0511078	0.363723	0.0241484	-5.37193	down
Lmcn005735	Methylhesperidin	Flavonoids	Flavanones	C29H36O15	11013-97-1	1.52439	0.0421762	0.34777	0.0232951	-5.42383	down
Lmmn000214	Solatriose	Others	Saccharides	C18H32O15	528-40-5	1.5144	0.157269	0.463565	0.0223902	-5.48099	down
Lmmn006022	Rhamnetin-3-O-rhamnoside	Flavonoids	Flavonols	C22H22O11	20188-83-4	1.4743	0.0483556	0.362099	0.0210994	-5.56665	down
pmb0550	Cyanidin-6-O-arabinoside	Flavonoids	Anthocyanidins	C21H21O11+	47705-70-4	1.47963	0.141532	0.458941	0.0208461	-5.58408	down
Lmdn003699	6-O-Trans-Caffeoyl Ajugol	Terpenoids	Monoterpenoids	C24H30O12	-	1.59317	0.104459	0.414924	0.0131612	-6.24757	down
Wasn005819	4-Hydroxybenzoyl-2-O-Galloyl-1,3,6-Tri-O-Beta-D-Galloylglucose	Phenolic acids	Phenolic acids	C41H32O24	-	1.59816	0.0785858	0.399021	0.00887311	-6.81635	down
Lmsn002336	Granatin B (1-galloyl-2,4-DHHDP-3,6-HHDP-glucose)	Tannins	Tannin	C41H28O27	77322-54-4	1.636	0.0664665	0.387557	0.00776912	-7.00803	down
pmf0203	Cyanidin-10-O-arabinoside	Flavonoids	Anthocyanidins	C22H23O11+	68795-37-9	1.5551	0.208784	0.492525	0.00580331	-7.42891	down
